# Supplementary material for: Six distinct NFκB signaling codons convey discrete information to distinguish stimuli and enable appropriate macrophage responses
Source: Immunity. Author manuscript; Available in PMC 2021 Jun 7. (PMC8184127; doi:10.1016/j.immuni.2021.04.011)
Supplement: 4 [file NIHMS1708596-supplement-4.xlsx]

## Sheet: Sheet1
ID	Experiment Name	cell count	# of frames	# of datapoints
274	Ctrl	229	259	51274
282	33 nM CpG	347	259	85101
283	100 nM CpG	392	259	98262
284	333 nM CpG	423	259	107752
285	1 μM CpG	296	259	74549
289	1 ng/mL LPS	301	259	69536
290	0.33 ng/mL TNF	488	259	119215
291	1 ng/mL TNF	416	259	102095
292	3.3 ng/mL TNF	433	259	106838
293	10 ng/mL TNF	423	259	103614
294	33 ng/mL TNF	346	259	85453
295	10 μg/mL Poly (I:C)	370	259	87751
296	33 μg/mL Poly (I:C)	423	259	103792
298	100 ng/mL Pam3CSK4	448	259	113463
300	0.33 ng/mL LPS	458	259	106871
302	3.33 ng/mL LPS	449	259	110748
303	10 ng/mL LPS	617	259	155766
304	33 ng/mL LPS	579	259	146270
305	3.3 μg/mL Poly (I:C)	360	259	88191
306	100 μg/mL Poly (I:C)	359	259	88831
309	33 ng/mL Pam3CSK4	467	259	116836
310	333 ng/mL LPS	577	249	142330
311	100 ng/mL LPS	546	249	134378
325	3.3 ng/mL Pam3CSK4	375	259	88425
326	1 ng/mL Pam3CSK4	287	259	66754
327	10 ng/mL Pam3CSK4	354	259	83585
335	33 ng/mL LPS	532	259	135403
341	33 ng/mL LPS	318	258	79633
352	33 ng/mL LPS	590	259	150177
Subtotal		12203		3002893
367	IκBα-/- : 3.3 ng/mL TNF	570	224	114208
371	IκBβ-/-ε-/-: 3.3 ng/mL TNF	361	259	71956
374	IκBβ-/-ε-/-: 10 ng/mL LPS	455	259	103987
Subtotal		1386		290151
751	IκBαS/S: 100 ng/mL LPS	687	217	146420
752	IκBαS/S: 50 μg/mL Poly I:C	550	217	113094
753	IκBαS/S: 10 ng/mL TNF	632	217	130608
754	10 ng/mL TNF	587	217	121493
755	50 μg/mL Poly I:C	612	217	126201
756	100 ng/mL LPS	731	217	154528
Subtotal		3799	1302	792344
179	1000 nM CpG	344	217	67341
548	1000 ng/ml Pam3CSK4	553	145	78417
650	10 ng/mL TNF	1248	217	245883
744	100ng/ml LPS	858	211	172990
779	100µg/ml poly I:C	584	211	117660
Subtotal		3587	1001	682291
319	100 nM CpG + sTNFRII	305	259	74114
492	3.3 ng/ml LPS + sTNFRII	304	139	62297
191	1000 ng/ml CpG + 10 ng/ml TNF	303	217	40829
Subtotal		912	615	177240
TOTAL		21887	11150	4944919
