# Supplementary material for: Six distinct NFκB signaling codons convey discrete information to distinguish stimuli and enable appropriate macrophage responses
Source: Immunity. Author manuscript; Available in PMC 2021 Jun 7. (PMC8184127; doi:10.1016/j.immuni.2021.04.011)
Supplement: 5 [file NIHMS1708596-supplement-5.xlsx]

## Sheet: summary descriptions
Type of Metric	Description	Parameter
Abundance in time series	Nuclear NFκB level	time: 0-18 hrs, in 5 minute increments (217 values)
Integrale in time series	Accumulated NFκB activity	time: 0-18 hrs, in 5 minute increments (217 values)
Derivativee in time series	Central-difference estimate of instantaneous change in NFκB activity	time: 0-18 hrs, in 5 minute increments (217 values)
Maximum amplitude	Peak NFκB value
Maximum integral	Peak level of accumulated NFκB
Maximum derivative	Largest instananeous increase in NFκB
Minimum derivative	Largest instantaneous decrease in NFκB
Peak frequency	Frequency of 1st harmonic in NFκB activity
Oscillatory component	Fraction of total signal energy that is high-frequency	Baseline "oscillatory" frequency spans 0.375 hrs⁻¹ to 0.625 hrs⁻¹ ) (8 values)
Peak 1 time	Timing of 1st recorded peak
Peak 1 amplitude	Amplitude of 1st recorded peak
Peak 2 time	Timing of 2nd recorded peak
Peak 2 amplitude	Amplitude of 2nd recorded peak
Consecutive duration	Maximum consecutive time NFκB activity was above baseline	Baseline activation value (spans 0-5.5 [roughly 0-75% of observed maximal activation level]) (25 values)
Duration	Total time NFκB activity was above baseline	Baseline activation value (spans 0-5.5 [roughly 0-75% of observed maximal activation level]) (25 values)
Integral (1-hour window)	Integrated activity within a defined window of time (e.g. 6-7 hrs)	Starting point (0-17 hrs in 0.5 hr increments)
Integral (3-hour window)	Integrated activity within a defined window of time (e.g. 6-9 hrs)	Starting point (0-15 hrs in 0.5 hr increments)

## Sheet: detailed enumeration
Abundances	Integrals	Durations	Derivatives	Peaks	Oscillations	other Features
max_amplitude	max_integral	off_times	max_derivative	pk1_amp	oscfreq	intwin1_001
time_series_001	integrals_001	last_falltime	min_derivative	pk1_prom	oscpower	intwin1_002
time_series_002	integrals_002	time2HalfMaxIntegral	median_derivative	pk1_time	peakfreq	intwin1_003
time_series_003	integrals_003	duration_001	derivatives_001	pk1_width	meanfreq	intwin1_004
time_series_004	integrals_004	duration_002	derivatives_002	max_pk1_speed	medfreq	intwin1_005
time_series_005	integrals_005	duration_003	derivatives_003	pk2_amp	osc_cat	intwin1_006
time_series_006	integrals_006	duration_004	derivatives_004	pk2_prom	oscbandwidth	intwin1_007
time_series_007	integrals_007	duration_005	derivatives_005	pk2_ratio	oscfrac_001	intwin1_008
time_series_008	integrals_008	duration_006	derivatives_006	pk2_time	oscfrac_002	intwin1_009
time_series_009	integrals_009	duration_007	derivatives_007	pk2_width	oscfrac_003	intwin1_010
time_series_010	integrals_010	duration_008	derivatives_008	median_peak_amp	oscfrac_004	intwin1_011
time_series_011	integrals_011	duration_009	derivatives_009	mean_peak_amp	oscfrac_005	intwin1_012
time_series_012	integrals_012	duration_010	derivatives_010	cv_peak_amp	oscfrac_006	intwin1_013
time_series_013	integrals_013	duration_011	derivatives_011	std_peak_amp	oscfrac_007	intwin1_014
time_series_014	integrals_014	duration_012	derivatives_012	peak_amps_001	num_peaks	intwin1_015
time_series_015	integrals_015	duration_013	derivatives_013	peak_amps_002	peak2peak	intwin1_016
time_series_016	integrals_016	duration_014	derivatives_014	peak_amps_003	peak2rms	intwin1_017
time_series_017	integrals_017	duration_015	derivatives_015	peak_amps_004	max_ipt	intwin1_018
time_series_018	integrals_018	duration_016	derivatives_016	peak_amps_005	min_ipt	intwin3_001
time_series_019	integrals_019	duration_017	derivatives_017	peak_amps_006	mean_ipt	intwin3_002
time_series_020	integrals_020	duration_018	derivatives_018	peak_amps_007	median_ipt	intwin3_003
time_series_021	integrals_021	duration_019	derivatives_019	peak_amps_008	std_ipt	intwin3_004
time_series_022	integrals_022	duration_020	derivatives_020	peak_amps_009	cv_ipt	intwin3_005
time_series_023	integrals_023	duration_021	derivatives_021	peak_amps_010	ipt_001	intwin3_006
time_series_024	integrals_024	duration_022	derivatives_022	peak_amps_011	ipt_002	intwin3_007
time_series_025	integrals_025	duration_023	derivatives_023	peak_amps_012	ipt_003	intwin3_008
time_series_026	integrals_026	duration_024	derivatives_024	peak_amps_013	ipt_004	intwin3_009
time_series_027	integrals_027	duration_025	derivatives_025	peak_amps_014	ipt_005	intwin3_010
time_series_028	integrals_028		derivatives_026	peak_amps_015	ipt_006	intwin3_011
time_series_029	integrals_029		derivatives_027	peak_amps_016	ipt_007	intwin3_012
time_series_030	integrals_030		derivatives_028	peak_times_001	ipt_008	intwin3_013
time_series_031	integrals_031		derivatives_029	peak_times_002	ipt_009	intwin3_014
time_series_032	integrals_032		derivatives_030	peak_times_003	ipt_010	intwin3_015
time_series_033	integrals_033		derivatives_031	peak_times_004	ipt_011	intwin3_016
time_series_034	integrals_034		derivatives_032	peak_times_005	ipt_012	max_pentropy
time_series_035	integrals_035		derivatives_033	peak_times_006	ipt_013	mean_movmad
time_series_036	integrals_036		derivatives_034	peak_times_007	ipt_014	mean_movstd
time_series_037	integrals_037		derivatives_035	peak_times_008	ipt_015	mean_movvar
time_series_038	integrals_038		derivatives_036	peak_times_009	peak2trough_001	rms
time_series_039	integrals_039		derivatives_037	peak_times_010	peak2trough_002
time_series_040	integrals_040		derivatives_038	peak_times_011	peak2trough_003
time_series_041	integrals_041		derivatives_039	peak_times_012	peak2trough_004
time_series_042	integrals_042		derivatives_040	peak_times_013	peak2trough_005
time_series_043	integrals_043		derivatives_041	peak_times_014	peak2trough_006
time_series_044	integrals_044		derivatives_042	peak_times_015	peak2trough_007
time_series_045	integrals_045		derivatives_043	peak_times_016	peak2trough_008
time_series_046	integrals_046		derivatives_044		peak2trough_009
time_series_047	integrals_047		derivatives_045		peak2trough_010
time_series_048	integrals_048		derivatives_046		peak2trough_011
time_series_049	integrals_049		derivatives_047		peak2trough_012
time_series_050	integrals_050		derivatives_048		peak2trough_013
time_series_051	integrals_051		derivatives_049		peak2trough_014
time_series_052	integrals_052		derivatives_050		peak2trough_015
time_series_053	integrals_053		derivatives_051		max_peak2trough
time_series_054	integrals_054		derivatives_052		max_trough2peak
time_series_055	integrals_055		derivatives_053		mean_peak2trough
time_series_056	integrals_056		derivatives_054		mean_trough2peak
time_series_057	integrals_057		derivatives_055		median_peak2trough
time_series_058	integrals_058		derivatives_056		median_trough2peak
time_series_059	integrals_059		derivatives_057		std_peak2trough
time_series_060	integrals_060		derivatives_058		std_trough2peak
time_series_061	integrals_061		derivatives_059		cv_peak2trough
time_series_062	integrals_062		derivatives_060		cv_trough2peak
time_series_063	integrals_063		derivatives_061
time_series_064	integrals_064		derivatives_062
time_series_065	integrals_065		derivatives_063
time_series_066	integrals_066		derivatives_064
time_series_067	integrals_067		derivatives_065
time_series_068	integrals_068		derivatives_066
time_series_069	integrals_069		derivatives_067
time_series_070	integrals_070		derivatives_068
time_series_071	integrals_071		derivatives_069
time_series_072	integrals_072		derivatives_070
time_series_073	integrals_073		derivatives_071
time_series_074	integrals_074		derivatives_072
time_series_075	integrals_075		derivatives_073
time_series_076	integrals_076		derivatives_074
time_series_077	integrals_077		derivatives_075
time_series_078	integrals_078		derivatives_076
time_series_079	integrals_079		derivatives_077
time_series_080	integrals_080		derivatives_078
time_series_081	integrals_081		derivatives_079
time_series_082	integrals_082		derivatives_080
time_series_083	integrals_083		derivatives_081
time_series_084	integrals_084		derivatives_082
time_series_085	integrals_085		derivatives_083
time_series_086	integrals_086		derivatives_084
time_series_087	integrals_087		derivatives_085
time_series_088	integrals_088		derivatives_086
time_series_089	integrals_089		derivatives_087
time_series_090	integrals_090		derivatives_088
time_series_091	integrals_091		derivatives_089
time_series_092	integrals_092		derivatives_090
time_series_093	integrals_093		derivatives_091
time_series_094	integrals_094		derivatives_092
time_series_095	integrals_095		derivatives_093
time_series_096	integrals_096		derivatives_094
time_series_097	integrals_097		derivatives_095
time_series_098	integrals_098		derivatives_096
time_series_099	integrals_099		derivatives_097
time_series_100	integrals_100		derivatives_098
time_series_101	integrals_101		derivatives_099
time_series_102	integrals_102		derivatives_100
time_series_103	integrals_103		derivatives_101
time_series_104	integrals_104		derivatives_102
time_series_105	integrals_105		derivatives_103
time_series_106	integrals_106		derivatives_104
time_series_107	integrals_107		derivatives_105
time_series_108	integrals_108		derivatives_106
time_series_109	integrals_109		derivatives_107
time_series_110	integrals_110		derivatives_108
time_series_111	integrals_111		derivatives_109
time_series_112	integrals_112		derivatives_110
time_series_113	integrals_113		derivatives_111
time_series_114	integrals_114		derivatives_112
time_series_115	integrals_115		derivatives_113
time_series_116	integrals_116		derivatives_114
time_series_117	integrals_117		derivatives_115
time_series_118	integrals_118		derivatives_116
time_series_119	integrals_119		derivatives_117
time_series_120	integrals_120		derivatives_118
time_series_121	integrals_121		derivatives_119
time_series_122	integrals_122		derivatives_120
time_series_123	integrals_123		derivatives_121
time_series_124	integrals_124		derivatives_122
time_series_125	integrals_125		derivatives_123
time_series_126	integrals_126		derivatives_124
time_series_127	integrals_127		derivatives_125
time_series_128	integrals_128		derivatives_126
time_series_129	integrals_129		derivatives_127
time_series_130	integrals_130		derivatives_128
time_series_131	integrals_131		derivatives_129
time_series_132	integrals_132		derivatives_130
time_series_133	integrals_133		derivatives_131
time_series_134	integrals_134		derivatives_132
time_series_135	integrals_135		derivatives_133
time_series_136	integrals_136		derivatives_134
time_series_137	integrals_137		derivatives_135
time_series_138	integrals_138		derivatives_136
time_series_139	integrals_139		derivatives_137
time_series_140	integrals_140		derivatives_138
time_series_141	integrals_141		derivatives_139
time_series_142	integrals_142		derivatives_140
time_series_143	integrals_143		derivatives_141
time_series_144	integrals_144		derivatives_142
time_series_145	integrals_145		derivatives_143
time_series_146	integrals_146		derivatives_144
time_series_147	integrals_147		derivatives_145
time_series_148	integrals_148		derivatives_146
time_series_149	integrals_149		derivatives_147
time_series_150	integrals_150		derivatives_148
time_series_151	integrals_151		derivatives_149
time_series_152	integrals_152		derivatives_150
time_series_153	integrals_153		derivatives_151
time_series_154	integrals_154		derivatives_152
time_series_155	integrals_155		derivatives_153
time_series_156	integrals_156		derivatives_154
time_series_157	integrals_157		derivatives_155
time_series_158	integrals_158		derivatives_156
time_series_159	integrals_159		derivatives_157
time_series_160	integrals_160		derivatives_158
time_series_161	integrals_161		derivatives_159
time_series_162	integrals_162		derivatives_160
time_series_163	integrals_163		derivatives_161
time_series_164	integrals_164		derivatives_162
time_series_165	integrals_165		derivatives_163
time_series_166	integrals_166		derivatives_164
time_series_167	integrals_167		derivatives_165
time_series_168	integrals_168		derivatives_166
time_series_169	integrals_169		derivatives_167
time_series_170	integrals_170		derivatives_168
time_series_171	integrals_171		derivatives_169
time_series_172	integrals_172		derivatives_170
time_series_173	integrals_173		derivatives_171
time_series_174	integrals_174		derivatives_172
time_series_175	integrals_175		derivatives_173
time_series_176	integrals_176		derivatives_174
time_series_177	integrals_177		derivatives_175
time_series_178	integrals_178		derivatives_176
time_series_179	integrals_179		derivatives_177
time_series_180	integrals_180		derivatives_178
time_series_181	integrals_181		derivatives_179
time_series_182	integrals_182		derivatives_180
time_series_183	integrals_183		derivatives_181
time_series_184	integrals_184		derivatives_182
time_series_185	integrals_185		derivatives_183
time_series_186	integrals_186		derivatives_184
time_series_187	integrals_187		derivatives_185
time_series_188	integrals_188		derivatives_186
time_series_189	integrals_189		derivatives_187
time_series_190	integrals_190		derivatives_188
time_series_191	integrals_191		derivatives_189
time_series_192	integrals_192		derivatives_190
time_series_193	integrals_193		derivatives_191
time_series_194	integrals_194		derivatives_192
time_series_195	integrals_195		derivatives_193
time_series_196	integrals_196		derivatives_194
time_series_197	integrals_197		derivatives_195
time_series_198	integrals_198		derivatives_196
time_series_199	integrals_199		derivatives_197
time_series_200	integrals_200		derivatives_198
time_series_201	integrals_201		derivatives_199
time_series_202	integrals_202		derivatives_200
time_series_203	integrals_203		derivatives_201
time_series_204	integrals_204		derivatives_202
time_series_205	integrals_205		derivatives_203
time_series_206	integrals_206		derivatives_204
time_series_207	integrals_207		derivatives_205
time_series_208	integrals_208		derivatives_206
time_series_209	integrals_209		derivatives_207
time_series_210	integrals_210		derivatives_208
time_series_211	integrals_211		derivatives_209
time_series_212	integrals_212		derivatives_210
time_series_213	integrals_213		derivatives_211
time_series_214	integrals_214		derivatives_212
time_series_215	integrals_215		derivatives_213
time_series_216	integrals_216		derivatives_214
time_series_217	integrals_217		derivatives_215
time_series_218	integrals_218		derivatives_216
time_series_219	integrals_219		derivatives_217
time_series_220	integrals_220		derivatives_218
time_series_221	integrals_221		derivatives_219
time_series_222	integrals_222		derivatives_220
						trough2peak_001
						trough2peak_002
						trough2peak_003
						trough2peak_004
						trough2peak_005
						trough2peak_006
						trough2peak_007
						trough2peak_008
						trough2peak_009
						trough2peak_010
						trough2peak_011
						trough2peak_012
						trough2peak_013
						trough2peak_014
						trough2peak_015
						trough2peak_016
						valley_amps_001
						valley_amps_002
						valley_amps_003
						valley_amps_004
						valley_amps_005
						valley_amps_006
						valley_amps_007
						valley_amps_008
						valley_amps_009
						valley_amps_010
						valley_amps_011
						valley_amps_012
						valley_amps_013
						valley_amps_014
						valley_amps_015
						valley_times_001
						valley_times_002
						valley_times_003
						valley_times_004
						valley_times_005
						valley_times_006
						valley_times_007
						valley_times_008
						valley_times_009
						valley_times_010
						valley_times_011
						valley_times_012
						valley_times_013
						valley_times_014
						valley_times_015
