# Supplementary material for: Six distinct NFκB signaling codons convey discrete information to distinguish stimuli and enable appropriate macrophage responses
Source: Immunity. Author manuscript; Available in PMC 2021 Jun 7. (PMC8184127; doi:10.1016/j.immuni.2021.04.011)
Supplement: 6 [file NIHMS1708596-supplement-6.xlsx]

## Sheet: All
Dim	Metrics	Channel Capacity
1	integral_at_3.92h	0.96
2	amplitude_at_1.25h, derivative_at_0.08h	1.38
3	amplitude_at_1.25h, derivative_at_0.08h, duration_above_1.03	1.66
4	amplitude_at_1.25h, derivative_at_0.08h, duration_above_1.03, amplitude_at_0.83h	1.78
5	derivative_at_0.5h, integral_at_13.25h, derivative_at_0.33h, derivative_at_0.75h, derivative_at_0.08h	1.89
6	derivative_at_0.5h, integral_at_13.25h, derivative_at_0.33h, derivative_at_0.75h, derivative_at_0.08h, duration_above_0	1.97
7	derivative_at_0.5h, integral_at_13.25h, derivative_at_0.33h, derivative_at_0.75h, derivative_at_0.08h, duration_above_0, integral_at_7.75h	2.02
8	derivative_at_0.5h, integral_at_13.25h, derivative_at_0.33h, derivative_at_0.75h, derivative_at_0.08h, duration_above_0, integral_at_7.75h, minimum_derivative	2.03
9	derivative_at_0.5h, integral_at_13.25h, derivative_at_0.33h, derivative_at_0.75h, derivative_at_0.08h, duration_above_0, integral_at_7.75h, minimum_derivative, integral_at_18.58h	2.05

## Sheet: TNF
Dim	Metrics	Channel Capacity
1	1st_peak_amplitude	0.68
2	amplitude_at_0.25h, amplitude_at_0.75h	0.79
3	amplitude_at_0.25h, amplitude_at_0.75h, integral_at_17.92h	0.9
4	amplitude_at_0.25h, amplitude_at_0.75h, integral_at_17.92h, amplitude_at_7.17h	0.96
5	amplitude_at_0.25h, amplitude_at_0.75h, integral_at_17.92h, amplitude_at_7.17h, amplitude_at_7.83h	1
6	amplitude_at_0.25h, amplitude_at_0.75h, integral_at_17.92h, amplitude_at_7.17h, amplitude_at_7.83h, envelope_above_4.54	1.02
7	integral_at_9.25h, integral_at_19.25h, envelope_above_0.62, derivative_at_0.25h, derivative_at_0.08h, duration_above_0.82, derivative_at_0.42h	1.04
Dim	Metrics	Channel
		Capacity
1	1st_peak_amplitude	0.68
2	amplitude_at_0.25h, amplitude_at_0.75h	0.79
3	amplitude_at_0.25h, amplitude_at_0.75h, integral_at_17.92h	0.9
4	amplitude_at_0.25h, amplitude_at_0.75h, integral_at_17.92h, amplitude_at_7.17h	0.96
5	amplitude_at_0.25h, amplitude_at_0.75h, integral_at_17.92h, amplitude_at_7.17h, amplitude_at_7.83h	1
6	amplitude_at_0.25h, amplitude_at_0.75h, integral_at_17.92h, amplitude_at_7.17h, amplitude_at_7.83h, envelope_above_4.54	1.02
7	integral_at_9.25h, integral_at_19.25h, envelope_above_0.62, derivative_at_0.25h, derivative_at_0.08h, duration_above_0.82, derivative_at_0.42h	1.04

## Sheet: Pam3CSK4
Dim	Metrics	Channel Capacity
1	integral_at_1.08h	0.85
2	integral_at_4.75h, integral_at_1.25h	1.26
3	integral_at_4.75h, integral_at_1.25h, amplitude_at_0.33h	1.41
4	integral_at_4.75h, integral_at_1.25h, amplitude_at_0.33h, amplitude_at_1.75h	1.46
5	integral_at_4.75h, integral_at_1.25h, amplitude_at_0.33h, amplitude_at_1.75h, amplitude_at_0.75h	1.48
6	integral_at_4.75h, integral_at_1.25h, amplitude_at_0.33h, amplitude_at_1.75h, amplitude_at_0.75h, amplitude_at_2.5h	1.51
7	integral_at_2.58h, amplitude_at_0.25h, amplitude_at_0.33h, amplitude_at_2.42h, amplitude_at_0.83h, envelope_above_1.03, integral_at_8.58h	1.52

## Sheet: LPS
Dim	Metrics	Channel Capacity
1	integral_at_2.25h	0.91
2	integral_at_2.25h, amplitude_at_0.33h	1.2
3	integral_at_2.25h, amplitude_at_0.33h, amplitude_at_0.5h	1.3
4	integral_at_2.25h, amplitude_at_0.33h, amplitude_at_0.5h, duration_above_1.65	1.37
5	integral_at_2.25h, amplitude_at_0.33h, amplitude_at_0.5h, duration_above_1.65, amplitude_at_0.25h	1.4
6	integral_at_2.25h, amplitude_at_0.33h, amplitude_at_0.5h, duration_above_1.65, amplitude_at_0.25h, amplitude_at_11.5h	1.44
7	integral_at_2.25h, amplitude_at_0.33h, amplitude_at_0.5h, duration_above_1.65, amplitude_at_0.25h, amplitude_at_11.5h, amplitude_at_0h	1.45

## Sheet: PolyIC
Dim	Metrics	Channel Capacity
1	integral_at_19.08h	0.81
2	integral_at_19.08h, amplitude_at_1.5h	0.93
3	integral_at_19.08h, amplitude_at_1.5h, amplitude_at_0.58h	0.99
4	integral_at_19.08h, amplitude_at_1.5h, amplitude_at_0.58h, amplitude_at_8.83h	1.02
5	integral_at_19.08h, amplitude_at_1.5h, amplitude_at_0.58h, amplitude_at_8.83h, envelope_above_2.06	1.05
6	integral_at_19.08h, amplitude_at_1.5h, amplitude_at_0.58h, amplitude_at_8.83h, envelope_above_2.06, duration_above_2.27	1.05
7	integral_at_6.75h, amplitude_at_1.5h, amplitude_at_11h, 1st_peak_amplitude, amplitude_at_0h, amplitude_at_8.83h, amplitude_at_0.58h	1.06

## Sheet: CpG
Dim	Metrics	Channel Capacity
1	integral_at_2.08h	0.89
2	integral_at_2.75h, amplitude_at_0.25h	0.95
3	integral_at_2.75h, amplitude_at_0.25h, integral_at_1.75h	0.99
4	integral_at_2.75h, amplitude_at_0.25h, integral_at_1.75h, envelope_above_2.06	1
5	integral_at_2.75h, amplitude_at_0.25h, integral_at_1.75h, envelope_above_2.06, amplitude_at_10.17h	1.01
6	integral_at_2.75h, amplitude_at_0.25h, integral_at_1.75h, envelope_above_2.06, amplitude_at_10.17h, amplitude_at_0.08h	1.02
7	integral_at_2.75h, amplitude_at_0.25h, integral_at_1.75h, envelope_above_2.06, amplitude_at_10.17h, amplitude_at_0.08h, envelope_above_0.82	1.03

## Sheet: Signaling Codons
Signaling Codon	Component
Speed	derivatives_002, max_pk1_speed, pk1_time
Peak Amplitude	fold_change, peak2peak, pk1_amp
Osc vs. Non-osc	oscpower
Total Activity	max_integral
Duration	duration_002, num_peaks
Early vs. Late	time2HalfMaxIntegral
