# Supplementary material for: Six distinct NFκB signaling codons convey discrete information to distinguish stimuli and enable appropriate macrophage responses
Source: Immunity. Author manuscript; Available in PMC 2021 Jun 7. (PMC8184127; doi:10.1016/j.immuni.2021.04.011)
Supplement: 7 [file NIHMS1708596-supplement-7.xlsx]

## Sheet: Sheet1
			Speed							Peak Amp					OSC-non-OSC							Duration		Total		Early vs Late
			derivatives_002		max_pk1_speed		pk1_time		average	pk1_amp		fold_change		average	oscpower		peak2peak		num_peaks		average	duration_002		max_integral		time2HalfMaxIntegral
Ligand	DoseUnit	Dose	raw	z-score	raw	z-score	raw	z-score	z-score	raw	z-score	raw	z-score	z-score	raw	z-score	raw	z-score	raw	z-score	z-score	raw	z-score	raw	z-score	raw	z-score
TNF	ng/mL	33	17.1014	1.70439	15.353	0.758504	3	1.59312	1.352	4.89543	0.0905555	77.7085	-0.0257243	0.0324156	0.00297399	0.00415319	4.77565	-0.242194	7	0.332725	0.0315614	21	0.850588	33.5517	0.0983442	3	1.63867
TNF	ng/mL	33	9.98685	0.776531	10.9467	0.183816	2	0.527041	0.495796	3.79877	-0.310674	44.3443	-0.0269535	-0.168814	0.00689942	1.37828	4.82969	-0.240263	9	0.90975	0.682588	19.75	0.36219	44.4847	0.697121	2	0.451675
TNF	ng/mL	33	6.7788	0.358145	9.4756	-0.00804373	1	-0.539033	-0.0629773	6.59155	0.711106	10.1599	-0.0282128	0.341446	0.00540756	0.856042	7.93528	-0.129322	4	-0.532813	0.0646356	20.1667	0.524989	31.8632	0.00586942	2	0.451675
TNF	ng/mL	33	-3.00209	-0.917455	6.13932	-0.443172	0.631579	-0.931798	-0.764141	2.32315	-0.850553	215.027	-0.0206653	-0.435609	0.00314491	0.0639869	5.2711	-0.224495	5	-0.244301	-0.134936	20.0833	0.49243	39.4893	0.423537	0.666667	-1.13099
TNF	ng/mL	33	0.264513	-0.491433	2.52322	-0.914795	0.75	-0.805552	-0.73726	2.49175	-0.788866	42.4149	-0.0270245	-0.407945	0.00178854	-0.410821	3.42758	-0.290351	3	-0.821326	-0.507499	21.25	0.948268	36.1483	0.240556	1	-0.735322
TNF	ng/mL	33	9.55247	0.71988	7.90456	-0.212944	2.4	0.953471	0.486803	4.77229	0.0455012	3.99654	-0.0284399	0.00853065	0.00288792	-0.0259766	5.38361	-0.220476	5	-0.244301	-0.163584	18.9167	0.0365913	31.5442	-0.0116046	3	1.63867
TNF	ng/mL	33	12.798	1.14315	11.0453	0.196681	2.4	0.953471	0.764434	5.39067	0.271744	11.6469	-0.0281581	0.121793	0.00405223	0.3816	5.73693	-0.207854	10	1.19826	0.457336	20.25	0.557549	41.223	0.518483	3	1.63867
TNF	ng/mL	33	16.5868	1.63728	13.497	0.51644	3	1.59312	1.24894	5.17707	0.193598	97.4897	-0.0249955	0.0843014	0.00391986	0.335263	5.54292	-0.214784	12	1.77529	0.631922	20.9167	0.818028	47.529	0.863853	3	1.63867
TNF	ng/mL	33	12.567	1.11303	25.3535	2.0628	4	2.65919	1.94501	9.20965	1.66897	13.4254	-0.0280925	0.820441	0.0127607	3.43004	9.14813	-0.0859954	15	2.64083	1.99496	20.1667	0.524989	50.9502	1.05123	6	5.19966
TNF	ng/mL	33	-4.50944	-1.11404	5.12328	-0.575687	0.8	-0.752248	-0.813992	2.60524	-0.747347	43.5739	-0.0269818	-0.387164	0.00196254	-0.349909	3.45812	-0.28926	7	0.332725	-0.102148	19.3333	0.199391	28.2051	-0.194479	3	1.63867
TNF	ng/mL	33	13.6731	1.25728	11.6301	0.272949	3	1.59312	1.04112	4.55159	-0.0352444	6.74955	-0.0283385	-0.0317914	0.00451024	0.541928	4.17187	-0.263763	9	0.90975	0.395972	19.9167	0.42731	29.0798	-0.146572	3	1.63867
TNF	ng/mL	33	15.3639	1.47779	14.5546	0.654376	2	0.527041	0.886403	6.98329	0.854428	6.55738	-0.0283456	0.413041	0.00115377	-0.633028	6.67373	-0.174388	3	-0.821326	-0.542914	20.1667	0.524989	30.9977	-0.0415327	3	1.63867
TNF	ng/mL	33	2.7839	-0.162861	26.4423	2.20481	0.5	-1.07207	0.323291	11.6571	2.56439	7.70238	-0.0283034	1.26805	0.00482113	0.650756	10.8279	-0.0259902	6	0.044212	0.222993	19.1667	0.134271	27.1085	-0.254539	3	1.63867
TNF	ng/mL	33	9.7599	0.746932	8.41271	-0.146669	2	0.527041	0.375768	4.06044	-0.21494	35.8572	-0.0272661	-0.121103	0.00058268	-0.83294	46.225	1.2385	6	0.044212	0.149925	15.5	-1.29836	42.2591	0.575233	2	0.451675
TNF	ng/mL	33	6.59759	0.334511	5.73198	-0.496299	1.33333	-0.183675	-0.115154	2.58579	-0.754462	477.786	-0.010985	-0.382724	0.00330597	0.120365	3.62746	-0.283211	4	-0.532813	-0.231886	20.25	0.557549	28.9608	-0.153088	1.5	-0.141824
TNF	ng/mL	33	-2.37145	-0.835208	0.505797	-1.17791	2	0.527041	-0.49536	2.57052	-0.760049	2.28535	-0.0285029	-0.394276	0.000501449	-0.861375	1.966	-0.342563	3	-0.821326	-0.675088	19.6667	0.32963	13.1503	-1.019	2	0.451675
TNF	ng/mL	33	-11.7719	-2.06119	4.56066	-0.649065	1.09091	-0.442117	-1.05079	3.5337	-0.407653	24.2139	-0.0276951	-0.217674	0.00724094	1.49783	85.5631	2.64378	13	2.0638	2.06847	18.25	-0.223888	28.563	-0.174879	2.4	0.926473
TNF	ng/mL	33	13.1681	1.19142	11.7763	0.292016	1.71429	0.222449	0.568627	6.58379	0.708267	9.06901	-0.028253	0.340007	0.00854281	1.95356	6.90064	-0.166283	10	1.19826	0.995179	19.9167	0.42731	41.2621	0.520625	3	1.63867
TNF	ng/mL	33	10.0605	0.786137	8.73463	-0.104683	2.4	0.953471	0.544975	4.40413	-0.0891943	21.0832	-0.0278104	-0.0585024	0.0071575	1.46862	4.25693	-0.260724	10	1.19826	0.802052	20	0.45987	29.3875	-0.129718	2.4	0.926473
TNF	ng/mL	33	7.81332	0.493064	9.04962	-0.0636019	4	2.65919	1.02955	4.60506	-0.0156815	18.3148	-0.0279124	-0.021797	0.00540509	0.855176	5.13803	-0.229248	12	1.77529	0.800405	20.0833	0.49243	26.2944	-0.299125	3	1.63867
TNF	ng/mL	33	8.33344	0.560897	7.99036	-0.201753	4	2.65919	1.00611	2.90145	-0.638972	31.4156	-0.0274298	-0.333201	0.00578471	0.988064	2.60346	-0.319791	10	1.19826	0.622178	20.0833	0.49243	23.2113	-0.467977	1.71429	0.112533
TNF	ng/mL	33	2.04025	-0.259846	8.04165	-0.195064	2.4	0.953471	0.166187	3.97296	-0.246945	60.2637	-0.026367	-0.136656	0.0078653	1.71639	5.15754	-0.228552	10	1.19826	0.895366	19.75	0.36219	42.2224	0.573219	2.4	0.926473
TNF	ng/mL	33	6.97624	0.383894	18.5163	1.17108	0.857143	-0.69133	0.287882	7.28371	0.964341	7.35005	-0.0283164	0.468013	0.0085928	1.97106	7.62378	-0.14045	13	2.0638	1.29814	20.25	0.557549	35.9771	0.231178	6	5.19966
TNF	ng/mL	33	0.410209	-0.472431	4.46659	-0.661334	0.375	-1.20533	-0.779699	2.16434	-0.908656	3.47956	-0.0284589	-0.468557	0.00737097	1.54335	2.27951	-0.331364	8	0.621237	0.611073	19.0833	0.101711	17.9688	-0.7551	1	-0.735322
TNF	ng/mL	33	8.34043	0.561808	8.70713	-0.10827	0.923077	-0.621039	-0.0558336	4.15935	-0.178753	2.6319	-0.0284902	-0.103621	0.00272479	-0.0830796	2.90105	-0.309161	15	2.64083	0.749529	21.1667	0.915708	33.9566	0.120523	2.4	0.926473
TNF	ng/mL	33	15.7316	1.52575	15.7345	0.808261	4	2.65919	1.6644	4.48	-0.0614356	153.209	-0.0229428	-0.0421892	0.00602704	1.07289	5.74851	-0.20744	12	1.77529	0.880247	20.6667	0.720349	43.3772	0.636466	2.4	0.926473
TNF	ng/mL	33	16.4191	1.61541	13.9539	0.576028	1.71429	0.222449	0.80463	5.90917	0.461446	22.5931	-0.0277548	0.216846	0.00739411	1.55145	7.707	-0.137477	8	0.621237	0.678402	20.75	0.752908	56.5887	1.36003	2.4	0.926473
TNF	ng/mL	33	11.9218	1.02889	10.9924	0.189777	4	2.65919	1.29262	3.09225	-0.569167	95.0141	-0.0250867	-0.297127	0.00256756	-0.138121	4.50301	-0.251933	10	1.19826	0.269403	20.4167	0.622669	32.9825	0.067169	2	0.451675
TNF	ng/mL	33	39.4274	4.61609	40.3271	4.01571	4	2.65919	3.76366	10.1007	1.99498	55.8434	-0.0265298	0.984226	0.0021803	-0.273683	104.128	3.30697	6	0.044212	1.02583	16.0833	-1.07044	49.3518	0.963686	4	2.82567
TNF	ng/mL	33	32.4432	3.70523	31.6491	2.8839	3	1.59312	2.72742	9.11586	1.63466	52.996	-0.0266347	0.804012	0.00753374	1.60032	8.22885	-0.118835	13	2.0638	1.18176	20	0.45987	46.5576	0.81065	4	2.82567
TNF	ng/mL	33	22.9434	2.46629	18.5857	1.18013	3	1.59312	1.74651	6.88954	0.820129	18.965	-0.0278884	0.39612	0.00855646	1.95833	6.39364	-0.184394	9	0.90975	0.894563	19.8333	0.39475	32.2572	0.0274485	3	1.63867
TNF	ng/mL	33	17.1993	1.71717	14.6637	0.668599	2	0.527041	0.970935	6.91721	0.830254	5.34705	-0.0283901	0.400932	0.00327063	0.107996	7.80245	-0.134067	9	0.90975	0.29456	19.75	0.36219	53.3761	1.18409	3	1.63867
TNF	ng/mL	33	12.3896	1.08989	11.2776	0.226974	2.4	0.953471	0.756777	3.33243	-0.481294	12.599	-0.028123	-0.254708	0.000849627	-0.739493	3.24629	-0.296827	4	-0.532813	-0.523045	21	0.850588	24.0904	-0.419829	2	0.451675
TNF	ng/mL	33	-1.05952	-0.66411	2.09123	-0.971138	0.545455	-1.02361	-0.886287	1.62114	-1.10739	119.134	-0.0241981	-0.565795	0.0013983	-0.547425	2.4532	-0.325159	1	-1.39835	-0.756979	18.8333	0.00403145	20.3522	-0.624568	0.6	-1.21012
TNF	ng/mL	33	15.4582	1.49009	14.4376	0.639118	2.4	0.953471	1.02756	4.59765	-0.0183921	184.046	-0.0218067	-0.0200994	0.00778435	1.68805	5.46143	-0.217696	8	0.621237	0.697197	19.8333	0.39475	30.0441	-0.0937576	3	1.63867
TNF	ng/mL	33	4.51863	0.0633789	7.30967	-0.290531	1.71429	0.222449	-0.00156782	3.77926	-0.317813	5.58146	-0.0283815	-0.173097	0.00460339	0.574537	4.10408	-0.266184	7	0.332725	0.213692	20	0.45987	28.1922	-0.195184	2	0.451675
TNF	ng/mL	33	3.62258	-0.0534819	3.40585	-0.79968	1.71429	0.222449	-0.210238	1.56197	-1.12904	118.651	-0.0242159	-0.576628	0.00151246	-0.507464	3.50375	-0.28763	3	-0.821326	-0.538807	19.9167	0.42731	32.2357	0.0262679	1	-0.735322
TNF	ng/mL	33	21.6241	2.29423	19.5806	1.30988	4	2.65919	2.08777	5.65996	0.37027	54.5034	-0.0265792	0.171845	0.00954082	2.30292	5.86581	-0.20325	8	0.621237	0.906968	19.6667	0.32963	28.5822	-0.173826	3	1.63867
TNF	ng/mL	33	11.1216	0.924517	11.8073	0.296061	1.71429	0.222449	0.481009	4.51655	-0.048065	142.387	-0.0233415	-0.0357032	0.00419483	0.431518	4.33591	-0.257903	14	2.35231	0.841976	21	0.850588	45.0581	0.728528	2	0.451675
TNF	ng/mL	33	-3.91004	-1.03587	7.7922	-0.227599	0.75	-0.805552	-0.689673	3.76824	-0.321846	1.3931	-0.0285358	-0.175191	0.00176681	-0.418426	24.7592	0.471682	9	0.90975	0.321002	15.9167	-1.13556	23.6502	-0.443939	4	2.82567
TNF	ng/mL	33	5.95043	0.25011	5.25073	-0.559064	3	1.59312	0.428054	2.75998	-0.690731	153.905	-0.0229171	-0.356824	0.00322712	0.0927627	9.80764	-0.0624357	8	0.621237	0.217188	18.6667	-0.0610883	19.0018	-0.698524	2	0.451675
TNF	ng/mL	33	5.92409	0.246675	4.00044	-0.722131	3	1.59312	0.372553	4.92188	0.100233	8.30446	-0.0282812	0.0359758	0.00778459	1.68813	10.5057	-0.0374981	7	0.332725	0.66112	20	0.45987	32.8453	0.0596582	3	1.63867
TNF	ng/mL	33	2.21892	-0.236543	13.1055	0.465378	0.631579	-0.931798	-0.234321	3.38002	-0.463881	2.42041	-0.028498	-0.246189	0.000953496	-0.703133	6.0791	-0.195631	6	0.044212	-0.284851	19.9167	0.42731	38.1015	0.347526	6	5.19966
TNF	ng/mL	33	-2.91275	-0.905803	10.2747	0.0961838	0.8	-0.752248	-0.520623	4.20694	-0.161341	9702.66	0.328868	0.0837637	0.00998833	2.45957	24.2897	0.454909	14	2.35231	1.7556	17.3333	-0.582046	33.5096	0.0960362	3	1.63867
TNF	ng/mL	33	11.3862	0.959034	13.2406	0.483005	2	0.527041	0.65636	5.14651	0.182417	144.479	-0.0232644	0.0795762	0.0069287	1.38853	4.88851	-0.238162	12	1.77529	0.975218	20.0833	0.49243	46.5549	0.810505	2.4	0.926473
TNF	ng/mL	33	0.146163	-0.506868	11.4664	0.251597	0.571429	-0.995922	-0.417064	3.89666	-0.274862	5.52167	-0.0283837	-0.151623	0.000569052	-0.83771	3.35937	-0.292788	4	-0.532813	-0.554437	19.8333	0.39475	22.2683	-0.519625	3	1.63867
TNF	ng/mL	33	22.0939	2.35551	28.6833	2.49709	0.631579	-0.931798	1.30693	8.48719	1.40465	20.8829	-0.0278178	0.688418	0.00368684	0.253691	8.18346	-0.120456	14	2.35231	0.828516	20.1667	0.524989	40.3199	0.469027	4	2.82567
TNF	ng/mL	33	-4.65233	-1.13267	6.54714	-0.389983	0.8	-0.752248	-0.758302	5.56972	0.337252	4.55261	-0.0284194	0.154416	0.00129289	-0.584327	36.6383	0.896039	4	-0.532813	-0.0737005	13.9167	-1.917	44.0831	0.67513	1.71429	0.112533
TNF	ng/mL	33	9.62815	0.729749	7.98061	-0.203025	3	1.59312	0.706614	2.70265	-0.711705	208.831	-0.0208936	-0.366299	0.00166735	-0.453243	2.67392	-0.317274	8	0.621237	-0.0497599	19.6667	0.32963	19.6193	-0.664706	1.71429	0.112533
TNF	ng/mL	33	0.0313952	-0.521835	5.85965	-0.479648	0.75	-0.805552	-0.602345	2.74472	-0.696313	35.0452	-0.027296	-0.361804	0.00074133	-0.777403	15.3042	0.13392	8	0.621237	-0.00741522	11.1667	-2.99148	12.4469	-1.05752	1.2	-0.497923
TNF	ng/mL	33	10.7173	0.871795	10.4507	0.119129	4	2.65919	1.2167	4.89789	0.0914527	22.9637	-0.0277411	0.0318558	0.011047	2.83017	7.28308	-0.152621	9	0.90975	1.19577	19.9167	0.42731	29.9151	-0.100826	3	1.63867
TNF	ng/mL	33	14.7999	1.40423	21.3568	1.54154	0.923077	-0.621039	0.774911	4.22024	-0.156474	11.5211	-0.0281627	-0.0923183	0.00261609	-0.12113	5.1102	-0.230243	5	-0.244301	-0.198558	19.9167	0.42731	21.4806	-0.562765	4	2.82567
TNF	ng/mL	33	3.96623	-0.00866414	6.5678	-0.387289	1.71429	0.222449	-0.0578347	3.0184	-0.596183	16.0544	-0.0279957	-0.312089	0.004508	0.541146	49.4466	1.35359	10	1.19826	1.031	19	0.0691512	36.6408	0.267527	1.71429	0.112533
TNF	ng/mL	33	4.38206	0.045567	3.05047	-0.84603	3	1.59312	0.264218	2.43201	-0.810722	2.20689	-0.0285058	-0.419614	0.0036448	0.238975	2.4035	-0.326934	7	0.332725	0.0815886	20.25	0.557549	17.892	-0.759306	2	0.451675
TNF	ng/mL	33	12.1939	1.06437	11.0007	0.190867	2.4	0.953471	0.736236	3.92645	-0.263962	72.6521	-0.0259106	-0.144936	0.00284851	-0.0397715	3.95098	-0.271653	7	0.332725	0.00709988	20.75	0.752908	31.2412	-0.0281975	2	0.451675
TNF	ng/mL	33	22.7782	2.44474	22.4187	1.68003	4	2.65919	2.26132	6.08134	0.524438	13.163	-0.0281022	0.248168	0.00431594	0.473914	5.74343	-0.207622	11	1.48678	0.584356	20.9167	0.818028	39.6972	0.434923	3	1.63867
TNF	ng/mL	33	25.6339	2.81718	32.984	3.058	4	2.65919	2.84479	9.39491	1.73676	2.71919	-0.028487	0.854134	0.00710205	1.44921	8.13101	-0.12233	12	1.77529	1.03406	20.6667	0.720349	57.5681	1.41367	4	2.82567
TNF	ng/mL	33	26.9193	2.98481	32.199	2.95561	4	2.65919	2.86654	8.35248	1.35537	3.72911	-0.0284498	0.663459	0.00738265	1.54743	7.93019	-0.129504	10	1.19826	0.872065	20.3333	0.590109	41.8227	0.55133	4	2.82567
TNF	ng/mL	33	16.4275	1.6165	15.1326	0.729761	3	1.59312	1.31313	4.77967	0.0482003	10.0478	-0.028217	0.00999168	0.0120263	3.17297	4.6818	-0.245546	8	0.621237	1.18289	19.9167	0.42731	25.157	-0.361418	3	1.63867
TNF	ng/mL	33	8.03167	0.521541	15.781	0.814325	0.75	-0.805552	0.176771	4.62869	-0.00703537	15.7166	-0.0280081	-0.0175217	0.0038294	0.303595	4.5611	-0.249858	8	0.621237	0.224991	14.6667	-1.62396	25.6355	-0.33521	4	2.82567
TNF	ng/mL	33	7.20113	0.413223	7.22305	-0.301829	1.71429	0.222449	0.111281	2.85377	-0.656416	11.3805	-0.0281679	-0.342292	0.00368827	0.254191	3.61955	-0.283493	6	0.044212	0.00496986	20.9167	0.818028	29.2061	-0.139654	1.71429	0.112533
TNF	ng/mL	33	19.3226	1.99407	16.0075	0.843871	2	0.527041	1.12166	6.61453	0.719513	7.71099	-0.0283031	0.345605	0.00450483	0.540034	6.5079	-0.180312	8	0.621237	0.326986	20	0.45987	44.9627	0.723299	3	1.63867
TNF	ng/mL	33	12.2315	1.06927	18.2739	1.13946	0.857143	-0.69133	0.505799	4.6444	-0.00128863	18.4477	-0.0279075	-0.0145981	0.00559953	0.923241	5.25457	-0.225085	7	0.332725	0.343627	19.9167	0.42731	26.5927	-0.282788	4	2.82567
TNF	ng/mL	33	1.92063	-0.275446	3.7227	-0.758356	0.6	-0.965463	-0.666422	1.79694	-1.04307	1.62972	-0.0285271	-0.5358	0.00553568	0.900889	3.25783	-0.296415	6	0.044212	0.216228	19.8333	0.39475	18.4398	-0.729301	2.4	0.926473
TNF	ng/mL	33	25.0218	2.73735	27.4529	2.33661	4	2.65919	2.57772	7.09937	0.896898	7.84927	-0.028298	0.4343	0.00648619	1.23362	6.64453	-0.175432	10	1.19826	0.752151	20	0.45987	29.2107	-0.139401	4	2.82567
TNF	ng/mL	33	11.3005	0.947849	9.4231	-0.0148908	1.71429	0.222449	0.385136	4.35542	-0.107017	52.6349	-0.026648	-0.0668327	0.00497561	0.704832	6.34915	-0.185984	11	1.48678	0.668541	19.5	0.26451	31.5352	-0.0120947	2.4	0.926473
TNF	ng/mL	33	5.28299	0.163065	6.86306	-0.34878	1.09091	-0.442117	-0.209277	2.94749	-0.622127	1323.14	0.0201587	-0.300984	0.00440479	0.505016	11.5388	-0.000594573	6	0.044212	0.182878	16.3333	-0.972765	24.0121	-0.424118	1.5	-0.141824
TNF	ng/mL	33	15.8501	1.5412	21.3504	1.5407	4	2.65919	1.9137	6.92182	0.831937	5.81167	-0.028373	0.401782	0.00409811	0.397659	6.21326	-0.190838	8	0.621237	0.276019	19.6667	0.32963	21.9213	-0.538627	4	2.82567
TNF	ng/mL	33	8.0234	0.520462	12.8116	0.427046	4	2.65919	1.20223	4.4277	-0.0805712	5.60433	-0.0283807	-0.054476	0.00305245	0.0316208	3.94354	-0.271919	6	0.044212	-0.0653621	19.8333	0.39475	20.2892	-0.628013	3	1.63867
TNF	ng/mL	33	13.3663	1.21728	16.2373	0.873844	2.4	0.953471	1.01486	4.91597	0.0980683	9.37376	-0.0282418	0.0349133	0.00160249	-0.47595	4.69689	-0.245007	7	0.332725	-0.129411	19.4167	0.231951	25.8463	-0.323666	3	1.63867
TNF	ng/mL	33	-0.525007	-0.5944	6.73159	-0.365926	0.705882	-0.852585	-0.604304	3.0049	-0.601122	4.25004	-0.0284306	-0.314776	0.00340659	0.155589	4.87617	-0.238603	3	-0.821326	-0.301447	19.6667	0.32963	16.0262	-0.86149	4	2.82567
TNF	ng/mL	33	1.67146	-0.307942	3.36946	-0.804426	0.705882	-0.852585	-0.654984	2.03965	-0.954274	132.779	-0.0236955	-0.488985	0.000217757	-0.960683	27.568	0.57202	6	0.044212	-0.114817	11.9167	-2.69844	11.2535	-1.12288	0.705882	-1.08444
TNF	ng/mL	33	18.8679	1.93477	21.2672	1.52985	3	1.59312	1.68591	5.41611	0.281053	134.77	-0.0236221	0.128715	0.00522527	0.792228	5.26402	-0.224748	9	0.90975	0.49241	20.0833	0.49243	25.5885	-0.337786	3	1.63867
TNF	ng/mL	33	6.86123	0.368894	10.6991	0.151532	0.857143	-0.69133	-0.0569678	3.02845	-0.592507	6.84302	-0.028335	-0.310421	0.00338774	0.148989	3.34813	-0.293189	9	0.90975	0.255183	19.6667	0.32963	27.8793	-0.21232	2.4	0.926473
TNF	ng/mL	33	1.97866	-0.267878	4.92882	-0.601049	0.8	-0.752248	-0.540392	2.07886	-0.939928	1.49228	-0.0285322	-0.48423	0.00250371	-0.160472	2.52352	-0.322647	8	0.621237	0.0460397	18.75	-0.0285284	15.699	-0.879413	2	0.451675
TNF	ng/mL	33	17.3324	1.73453	17.2903	1.01117	4	2.65919	1.80163	5.06305	0.151879	21.3734	-0.0277997	0.0620396	0.00445414	0.522291	4.29416	-0.259394	13	2.0638	0.775566	21.1667	0.915708	46.8185	0.824942	3	1.63867
TNF	ng/mL	33	9.98701	0.776551	10.915	0.179689	3	1.59312	0.849785	3.4276	-0.446474	13.1079	-0.0281042	-0.237289	0.00510732	0.75094	4.0401	-0.26847	11	1.48678	0.656415	20.4167	0.622669	27.3697	-0.240233	2.4	0.926473
TNF	ng/mL	33	10.6965	0.869088	8.61377	-0.120446	4	2.65919	1.13594	3.68513	-0.352253	340.302	-0.0160501	-0.184152	0.00282708	-0.0472745	3.22792	-0.297484	11	1.48678	0.380672	19.9167	0.42731	32.4098	0.0358045	2.4	0.926473
TNF	ng/mL	33	21.5461	2.28406	18.3419	1.14833	2	0.527041	1.31981	7.45739	1.02789	24.0617	-0.0277007	0.500093	0.000129215	-0.991678	302.131	10.3802	7	0.332725	3.24043	11.0833	-3.02404	0	-1.73921	0	-1.92232
TNF	ng/mL	33	16.0185	1.56316	14.2467	0.614218	3	1.59312	1.25683	4.96489	0.115968	18.6201	-0.0279012	0.0440335	0.00246044	-0.175616	4.72955	-0.243841	2	-1.10984	-0.509765	21.0833	0.883148	33.9121	0.118084	2.4	0.926473
TNF	ng/mL	33	28.1571	3.14625	27.6353	2.36041	4	2.65919	2.72195	8.37766	1.36458	31.0224	-0.0274442	0.668567	0.00783998	1.70753	7.3591	-0.149905	9	0.90975	0.822457	19.6667	0.32963	30.7134	-0.0571038	4	2.82567
TNF	ng/mL	33	8.45455	0.576692	13.0109	0.453038	4	2.65919	1.22964	3.51771	-0.413503	135.346	-0.0236008	-0.218552	0.00164608	-0.460689	3.71174	-0.2802	6	0.044212	-0.232226	20.8333	0.785468	28.2265	-0.193305	2.4	0.926473
TNF	ng/mL	33	2.64563	-0.180894	6.36465	-0.413784	1.5	-0.00599598	-0.200224	2.49132	-0.789026	78.4613	-0.0256965	-0.407361	0.00437249	0.493709	4.75075	-0.243083	13	2.0638	0.771475	21	0.850588	42.18	0.570898	1.5	-0.141824
TNF	ng/mL	33	6.7559	0.355158	6.60536	-0.38239	2	0.527041	0.166603	3.30892	-0.489895	4.79985	-0.0284103	-0.259152	0.00318165	0.0768477	3.35556	-0.292924	13	2.0638	0.615908	20.5	0.655229	36.3874	0.253648	2	0.451675
TNF	ng/mL	33	14.0597	1.30771	16.349	0.888411	4	2.65919	1.61844	5.19505	0.200173	5.26865	-0.028393	0.08589	0.00128054	-0.588649	4.75867	-0.242801	3	-0.821326	-0.550925	14.9167	-1.52628	25.6726	-0.333175	3	1.63867
TNF	ng/mL	33	7.29619	0.425622	5.81906	-0.484942	1.71429	0.222449	0.0543762	2.47515	-0.794941	10726	0.36657	-0.214186	0.00331384	0.123119	3.60929	-0.28386	9	0.90975	0.24967	20.5833	0.687789	44.0882	0.675409	1.5	-0.141824
TNF	ng/mL	33	15.3762	1.47939	12.5561	0.393721	2.4	0.953471	0.942195	4.88459	0.086587	13.0354	-0.0281069	0.0292401	0.00637125	1.19339	6.08592	-0.195387	10	1.19826	0.732088	20.75	0.752908	43.6234	0.649953	2.4	0.926473
TNF	ng/mL	33	13.2983	1.2084	11.662	0.27712	1.33333	-0.183675	0.433947	4.90966	0.0957595	15.7073	-0.0280085	0.0338755	0.000434612	-0.884772	116.396	3.74524	9	0.90975	1.25674	13.1667	-2.21004	35.7219	0.217202	2.4	0.926473
TNF	ng/mL	33	17.839	1.80059	14.0837	0.592954	3	1.59312	1.32889	5.33066	0.249789	13.8694	-0.0280762	0.110857	0.0041425	0.413197	5.24553	-0.225408	9	0.90975	0.365846	19.9167	0.42731	30.106	-0.0903692	3	1.63867
TNF	ng/mL	33	6.23659	0.287431	9.43113	-0.0138435	1.5	-0.00599598	0.0891973	4.66336	0.00564916	31.1066	-0.0274411	-0.010896	0.00473836	0.621784	5.88601	-0.202528	8	0.621237	0.346831	21.25	0.948268	52.6309	1.14327	1.71429	0.112533
TNF	ng/mL	33	3.76706	-0.0346395	3.97233	-0.725799	1.5	-0.00599598	-0.255478	3.16925	-0.540995	33.5999	-0.0273493	-0.284172	0.00237123	-0.206846	51.8938	1.44101	12	1.77529	1.00315	14.75	-1.5914	20.0016	-0.643768	1.71429	0.112533
TNF	ng/mL	33	12.035	1.04364	8.95248	-0.0762709	3	1.59312	0.853496	3.64035	-0.368635	41.7232	-0.02705	-0.197843	0.00184166	-0.392226	13.7417	0.0781029	7	0.332725	0.00620063	12.75	-2.37284	20.1976	-0.633034	2	0.451675
TNF	ng/mL	33	12.6808	1.12787	12.969	0.447571	2	0.527041	0.700827	4.91463	0.097578	601.414	-0.00643047	0.0455738	0.0126717	3.39889	5.94659	-0.200364	14	2.35231	1.85028	19.9167	0.42731	39.1986	0.407616	2.4	0.926473
TNF	ng/mL	33	13.2807	1.20611	11.9805	0.318658	1.71429	0.222449	0.582406	4.64583	-0.000764079	1011.9	0.00869231	0.00396411	0.00467979	0.601281	5.77146	-0.20662	13	2.0638	0.819487	20.0833	0.49243	40.9106	0.501377	2.4	0.926473
TNF	ng/mL	33	6.05862	0.26422	17.4446	1.0313	1.33333	-0.183675	0.370617	8.21388	1.30466	11.5597	-0.0281613	0.638248	0.0118785	3.12122	7.68826	-0.138146	12	1.77529	1.58612	19.9167	0.42731	44.9839	0.724463	2.4	0.926473
TNF	ng/mL	33	5.44646	0.184385	5.42654	-0.536135	4	2.65919	0.769147	3.23628	-0.516468	2.22707	-0.0285051	-0.272487	0.00848748	1.93418	2.81427	-0.31226	5	-0.244301	0.459208	19.75	0.36219	13.4135	-1.00458	2.4	0.926473
TNF	ng/mL	33	10.3393	0.822497	11.5598	0.263789	4	2.65919	1.24849	3.76505	-0.323012	6.99505	-0.0283294	-0.175671	0.00490968	0.681753	3.30358	-0.294781	11	1.48678	0.624583	19.6667	0.32963	20.5694	-0.61267	2.4	0.926473
TNF	ng/mL	33	13.6185	1.25016	11.0475	0.196975	3	1.59312	1.01342	5.43828	0.289163	5.78033	-0.0283742	0.130394	0.00765598	1.64311	4.73679	-0.243582	9	0.90975	0.769761	19.75	0.36219	24.5162	-0.396512	3	1.63867
TNF	ng/mL	33	5.88271	0.241278	7.67836	-0.242446	1	-0.539033	-0.180067	4.85724	0.0765808	35.2477	-0.0272886	0.0246461	0.000792708	-0.759418	3.93456	-0.27224	9	0.90975	-0.0406361	21.1667	0.915708	55.5058	1.30072	1.71429	0.112533
TNF	ng/mL	33	1.46211	-0.335245	1.15182	-1.09366	3	1.59312	0.054738	2.25187	-0.876632	28.6236	-0.0275326	-0.452082	0.00417357	0.424076	2.27217	-0.331626	12	1.77529	0.622579	19.5	0.26451	16.6986	-0.824668	1	-0.735322
TNF	ng/mL	33	14.2021	1.32627	12.9607	0.446496	3	1.59312	1.12196	4.79387	0.0533985	236.186	-0.0198858	0.0167563	0.00104446	-0.671289	41.3253	1.06347	6	0.044212	0.145466	11	-3.0566	29.3293	-0.132907	2.4	0.926473
TNF	ng/mL	33	12.9045	1.15704	11.1888	0.215401	3	1.59312	0.98852	4.2268	-0.154074	95.1442	-0.0250819	-0.0895778	0.00562318	0.931519	4.24025	-0.26132	10	1.19826	0.622821	20.8333	0.785468	35.8014	0.221556	2.4	0.926473
TNF	ng/mL	33	15.2077	1.45742	13.0421	0.457106	2.4	0.953471	0.955999	4.42949	-0.0799164	9.24176	-0.0282467	-0.0540815	0.000246113	-0.950757	37.4576	0.925306	8	0.621237	0.198595	12.25	-2.5682	21.4967	-0.561882	2.4	0.926473
TNF	ng/mL	33	23.8174	2.58027	27.1377	2.2955	4	2.65919	2.51166	6.8488	0.805222	5.27501	-0.0283928	0.388415	0.00669716	1.30747	6.63504	-0.175771	11	1.48678	0.872826	20	0.45987	32.1473	0.0214288	4	2.82567
TNF	ng/mL	33	13.503	1.2351	17.4144	1.02737	0.666667	-0.894391	0.456024	2.19646	-0.896905	16.7515	-0.02797	-0.462437	0.00274541	-0.0758633	4.11952	-0.265633	3	-0.821326	-0.387607	21.25	0.948268	28.4295	-0.182187	3	1.63867
TNF	ng/mL	33	11.7352	1.00455	16.9572	0.967728	4	2.65919	1.54382	5.0106	0.13269	7.80938	-0.0282994	0.0521955	0.00454106	0.552716	4.66117	-0.246284	11	1.48678	0.597736	19.8333	0.39475	31.0288	-0.039832	4	2.82567
TNF	ng/mL	33	0.188834	-0.501303	8.41338	-0.146582	0.571429	-0.995922	-0.547936	5.06578	0.152879	21.0188	-0.0278128	0.0625329	0.00963916	2.33734	4.30366	-0.259055	9	0.90975	0.996012	18.8333	0.00403145	22.7836	-0.491405	3	1.63867
TNF	ng/mL	33	5.17977	0.149602	11.6478	0.275265	0.8	-0.752248	-0.109127	3.25857	-0.508316	11.3111	-0.0281704	-0.268243	0.00253183	-0.150625	3.91409	-0.272971	5	-0.244301	-0.222633	20	0.45987	30.4222	-0.0730524	3	1.63867
TNF	ng/mL	33	4.20128	0.0219908	6.48854	-0.397626	4	2.65919	0.761185	2.54651	-0.768834	7.43869	-0.0283131	-0.398573	0.00377691	0.285222	2.06825	-0.33891	6	0.044212	-0.00315882	19.75	0.36219	16.8895	-0.81421	1.5	-0.141824
TNF	ng/mL	33	29.7213	3.35025	34.933	3.31219	4	2.65919	3.10721	9.28304	1.69583	1312.42	0.0197637	0.857795	0.00721985	1.49045	8.82107	-0.0976788	14	2.35231	1.24836	20	0.45987	52.7485	1.14971	4	2.82567
TNF	ng/mL	33	11.4912	0.972722	10.3997	0.112486	2.4	0.953471	0.67956	3.29365	-0.49548	66.2797	-0.0261453	-0.260813	0.0104447	2.61933	3.67076	-0.281664	10	1.19826	1.17864	19.5833	0.29707	26.9863	-0.261231	2	0.451675
TNF	ng/mL	33	15.2889	1.46801	16.1374	0.860813	2.4	0.953471	1.0941	5.12432	0.174295	16.3854	-0.0279835	0.073156	0.00317718	0.0752815	4.56263	-0.249804	8	0.621237	0.148905	20.25	0.557549	28.7675	-0.163679	3	1.63867
TNF	ng/mL	33	16.3942	1.61216	16.015	0.844847	2.4	0.953471	1.13682	6.20321	0.569025	15.7019	-0.0280087	0.270508	0.00542686	0.862796	7.29011	-0.15237	8	0.621237	0.443888	20.0833	0.49243	36.3651	0.252431	3	1.63867
TNF	ng/mL	33	2.50193	-0.199635	5.72282	-0.497494	0.6	-0.965463	-0.554197	2.24456	-0.879304	5.29932	-0.0283919	-0.453848	0.00246841	-0.172827	2.42955	-0.326004	4	-0.532813	-0.343881	19.4167	0.231951	21.914	-0.539027	1.09091	-0.627413
TNF	ng/mL	33	10.5607	0.851374	15.5387	0.782725	0.857143	-0.69133	0.314256	3.19159	-0.532822	11.5753	-0.0281607	-0.280491	0.00330396	0.119661	4.35093	-0.257366	4	-0.532813	-0.223506	19.75	0.36219	19.4401	-0.674519	3	1.63867
TNF	ng/mL	33	24.4675	2.66506	28.9396	2.53051	4	2.65919	2.61825	7.29259	0.967592	4775.89	0.147361	0.557477	0.00244786	-0.180022	6.99327	-0.162974	13	2.0638	0.573602	21	0.850588	38.9537	0.394201	4	2.82567
TNF	ng/mL	33	8.87009	0.630885	7.62475	-0.249437	2.4	0.953471	0.444973	2.76716	-0.688106	46.1056	-0.0268886	-0.357497	0.00829538	1.86694	3.62917	-0.283149	9	0.90975	0.83118	20.25	0.557549	25.4848	-0.343463	1.71429	0.112533
TNF	ng/mL	33	9.572	0.722427	7.90952	-0.212296	2	0.527041	0.345724	3.72318	-0.338329	252.701	-0.0192774	-0.178803	0.0039291	0.338496	6.07852	-0.195651	8	0.621237	0.254694	19.6667	0.32963	39.2222	0.408905	2.4	0.926473
TNF	ng/mL	33	15.2857	1.46759	16.5978	0.920856	3	1.59312	1.32719	4.73472	0.0317555	10.7009	-0.0281929	0.0017813	0.0101107	2.50241	4.57772	-0.249264	5	-0.244301	0.669616	19.8333	0.39475	28.369	-0.185499	3	1.63867
TNF	ng/mL	33	4.91637	0.11525	7.11925	-0.315367	1.71429	0.222449	0.00744411	4.73597	0.0322122	4.92533	-0.0284057	0.00190325	0.00267991	-0.0987893	6.35479	-0.185782	13	2.0638	0.593076	20.25	0.557549	52.5613	1.13946	2.4	0.926473
TNF	ng/mL	33	19.5872	2.02858	19.2006	1.26032	3	1.59312	1.62734	6.41209	0.645446	8.28767	-0.0282818	0.308582	0.00437936	0.496114	8.86212	-0.0962126	13	2.0638	0.821234	19.6667	0.32963	54.4099	1.2407	4	2.82567
TNF	ng/mL	33	36.7393	4.26552	36.3384	3.49548	2.4	0.953471	2.90482	11.0312	2.33543	11.0903	-0.0281786	1.15363	0.0052294	0.793676	53.1431	1.48564	7	0.332725	0.870681	15.1667	-1.4286	53.4497	1.18812	4	2.82567
TNF	ng/mL	33	9.72972	0.742997	13.0882	0.463119	1.71429	0.222449	0.476188	6.63934	0.728588	63.3265	-0.0262541	0.351167	0.00593737	1.0415	7.68971	-0.138095	9	0.90975	0.604386	20.75	0.752908	48.2537	0.903546	2	0.451675
TNF	ng/mL	33	6.83824	0.365896	10.8723	0.174123	0.375	-1.20533	-0.22177	1.61592	-1.1093	33.7063	-0.0273454	-0.568324	0.00511337	0.753059	2.71109	-0.315946	1	-1.39835	-0.320413	19.5833	0.29707	16.8712	-0.815215	2	0.451675
TNF	ng/mL	33	0.895362	-0.409159	6.01813	-0.458978	1.33333	-0.183675	-0.350604	3.27581	-0.502007	40.4145	-0.0270982	-0.264553	0.0017248	-0.433134	3.65804	-0.282118	8	0.621237	-0.0313384	21.0833	0.883148	2.25855	-1.61552	1.5	-0.141824
TNF	ng/mL	33	3.95306	-0.010381	4.54538	-0.651059	1.71429	0.222449	-0.146331	2.66434	-0.725722	28.8165	-0.0275255	-0.376624	0.000903066	-0.720787	44.351	1.17156	5	-0.244301	0.0688242	12.9167	-2.30772	25.3247	-0.352232	1.5	-0.141824
TNF	ng/mL	33	24.8752	2.71823	26.8596	2.25924	4	2.65919	2.54555	7.11835	0.903843	4.98867	-0.0284034	0.43772	0.0017555	-0.422387	6.9547	-0.164351	8	0.621237	0.0114998	21.25	0.948268	52.0518	1.11156	4	2.82567
TNF	ng/mL	33	5.10996	0.140498	4.39906	-0.670142	3	1.59312	0.354491	1.47501	-1.16086	98.1933	-0.0249696	-0.592914	0.00457153	0.563382	2.91542	-0.308647	10	1.19826	0.484333	19.75	0.36219	27.0163	-0.259585	0.521739	-1.30302
TNF	ng/mL	33	11.8661	1.02161	14.4995	0.64719	4	2.65919	1.44266	3.84165	-0.294987	68.8849	-0.0260494	-0.160518	0.00233291	-0.22026	3.69944	-0.280639	7	0.332725	-0.0560583	20.1667	0.524989	19.2973	-0.682339	2.4	0.926473
TNF	ng/mL	33	8.60954	0.596906	15.4956	0.777107	0.75	-0.805552	0.189487	3.65832	-0.362059	2.12035	-0.028509	-0.195284	0.00306163	0.0348313	3.87522	-0.27436	8	0.621237	0.127236	21	0.850588	33.1633	0.0770702	3	1.63867
TNF	ng/mL	33	10.0734	0.787817	10.5362	0.13028	1.5	-0.00599598	0.304034	4.54426	-0.0379245	5.46613	-0.0283858	-0.0331551	0.00667084	1.29826	4.65371	-0.24655	9	0.90975	0.653821	20.5	0.655229	30.6599	-0.0600313	2.4	0.926473
TNF	ng/mL	33	5.84927	0.236918	6.77251	-0.360589	4	2.65919	0.845173	3.67424	-0.356235	159.161	-0.0227235	-0.189479	0.00493307	0.689944	4.55485	-0.250081	14	2.35231	0.930725	20.25	0.557549	44.7541	0.711875	3	1.63867
TNF	ng/mL	33	26.7216	2.95903	27.4566	2.3371	4	2.65919	2.65177	7.04549	0.877184	51.8475	-0.026677	0.425253	0.00448078	0.531615	7.12409	-0.1583	10	1.19826	0.523859	20.5833	0.687789	28.2635	-0.19128	4	2.82567
TNF	ng/mL	33	11.2048	0.935371	10.1236	0.0764661	4	2.65919	1.22368	3.70225	-0.345988	5.06568	-0.0284005	-0.187194	0.00736121	1.53993	3.16518	-0.299725	7	0.332725	0.524309	19.5833	0.29707	19.868	-0.651085	2.4	0.926473
TNF	ng/mL	33	8.80817	0.62281	6.51886	-0.393671	3	1.59312	0.607418	3.1215	-0.558466	1457.96	0.0251256	-0.26667	0.00794089	1.74285	4.58165	-0.249124	12	1.77529	1.08967	20	0.45987	36.9558	0.284781	2	0.451675
TNF	ng/mL	33	16.8484	1.6714	16.978	0.97044	4	2.65919	1.76701	5.09194	0.162452	31.729	-0.0274182	0.0675166	0.00526447	0.805951	4.78138	-0.241989	14	2.35231	0.972092	20.9167	0.818028	40.0233	0.452782	3	1.63867
TNF	ng/mL	33	5.08648	0.137436	6.96664	-0.33527	1.09091	-0.442117	-0.213317	5.68863	0.38076	43.4737	-0.0269855	0.176887	0.000645448	-0.810967	4.52164	-0.251268	9	0.90975	-0.0508283	21.0833	0.883148	56.8563	1.37469	1.5	-0.141824
TNF	ng/mL	33	8.96366	0.643089	7.56777	-0.256869	2.4	0.953471	0.446564	2.81728	-0.669767	157.606	-0.0227808	-0.346274	0.00833034	1.87918	4.49337	-0.252278	12	1.77529	1.13406	20	0.45987	30.8501	-0.0496193	1.71429	0.112533
TNF	ng/mL	33	11.9616	1.03408	11.7379	0.287011	1.5	-0.00599598	0.438364	6.29368	0.602123	5.14855	-0.0283975	0.286863	0.00672906	1.31864	6.84304	-0.16834	12	1.77529	0.975196	19.8333	0.39475	36.4199	0.255432	3	1.63867
TNF	ng/mL	33	15.0681	1.43922	18.9172	1.22336	4	2.65919	1.77392	5.55736	0.332731	8.52164	-0.0282732	0.152229	0.00537126	0.843333	5.10202	-0.230535	4	-0.532813	0.0266617	19.9167	0.42731	32.6431	0.0485817	4	2.82567
TNF	ng/mL	33	11.4344	0.965323	10.9831	0.188574	4	2.65919	1.27103	3.1119	-0.561975	33.2658	-0.0273616	-0.294668	0.00130374	-0.580529	3.16006	-0.299908	3	-0.821326	-0.567254	20.8333	0.785468	24.3659	-0.404744	2	0.451675
TNF	ng/mL	33	14.559	1.37282	17.3483	1.01874	1.5	-0.00599598	0.795189	8.24711	1.31681	13.2417	-0.0280993	0.644358	0.00274255	-0.0768619	11.2208	-0.0119524	8	0.621237	0.177474	17.0833	-0.679726	41.4098	0.528716	2.4	0.926473
TNF	ng/mL	33	5.09799	0.138938	5.06215	-0.58366	1.5	-0.00599598	-0.150239	2.69709	-0.713741	1251.99	0.0175372	-0.348102	0.008945	2.09434	37.3215	0.920445	8	0.621237	1.21201	18.1667	-0.256448	25.7147	-0.330869	1.5	-0.141824
TNF	ng/mL	33	33.8793	3.89253	38.4413	3.76976	4	2.65919	3.44049	10.0412	1.97322	13.789	-0.0280791	0.972571	0.00454775	0.555059	9.63369	-0.0686498	9	0.90975	0.465386	20.3333	0.590109	49.3524	0.963717	4	2.82567
TNF	ng/mL	33	11.3718	0.957158	12.8483	0.431841	4	2.65919	1.3494	4.13744	-0.186766	16.9326	-0.0279633	-0.107365	0.00151383	-0.506985	2.69997	-0.316344	7	0.332725	-0.163535	20.25	0.557549	21.3105	-0.572081	1.5	-0.141824
TNF	ng/mL	33	17.1763	1.71416	13.765	0.551395	2	0.527041	0.930866	5.42171	0.283101	10.7704	-0.0281903	0.127455	0.000445181	-0.881072	91.5571	2.85791	7	0.332725	0.769854	13.3333	-2.14492	20.3614	-0.624062	3	1.63867
TNF	ng/mL	33	22.2068	2.37023	27.7792	2.37917	4	2.65919	2.46953	7.66137	1.10251	10.4633	-0.0282017	0.537156	0.00332352	0.126509	6.75944	-0.171327	7	0.332725	0.0959688	19.0833	0.101711	21.0568	-0.585977	4	2.82567
TNF	ng/mL	33	-0.346235	-0.571085	2.16357	-0.961703	1.33333	-0.183675	-0.572154	1.67926	-1.08613	234.583	-0.0199449	-0.553037	0.00450135	0.538816	2.16477	-0.335462	7	0.332725	0.178693	20.8333	0.785468	26.4154	-0.292494	0.8	-0.972721
TNF	ng/mL	33	8.34197	0.562009	6.95444	-0.336862	3	1.59312	0.606088	2.83755	-0.662353	41.6559	-0.0270525	-0.344703	0.00369175	0.25541	4.80515	-0.24114	11	1.48678	0.500349	18.1667	-0.256448	26.4282	-0.291793	0.705882	-1.08444
TNF	ng/mL	33	28.5752	3.20078	28.2072	2.435	3	1.59312	2.40963	8.07917	1.25537	12.3963	-0.0281304	0.613622	0.0100988	2.49824	7.31939	-0.151324	12	1.77529	1.37407	19.3333	0.199391	29.0561	-0.14787	4	2.82567
TNF	ng/mL	33	10.3822	0.828098	14.4104	0.635565	0.666667	-0.894391	0.189757	1.61304	-1.11036	689.48	-0.00318604	-0.556771	0.00210014	-0.301743	36.6586	0.896762	7	0.332725	0.309248	14.4167	-1.72164	25.3276	-0.352074	3	1.63867
TNF	ng/mL	33	4.44478	0.0537472	4.21322	-0.69438	3	1.59312	0.317495	2.92258	-0.63124	87.6657	-0.0253575	-0.328299	0.0116425	3.03861	2.84328	-0.311224	11	1.48678	1.40472	19.5	0.26451	23.2733	-0.464582	1.71429	0.112533
TNF	ng/mL	33	15.7324	1.52585	12.7296	0.416353	3	1.59312	1.17844	5.15649	0.186066	8.17056	-0.0282861	0.0788901	0.0116688	3.04783	5.09986	-0.230612	9	0.90975	1.24232	20.0833	0.49243	26.6407	-0.280159	3	1.63867
TNF	ng/mL	33	5.44736	0.184501	4.3309	-0.679032	3	1.59312	0.366195	2.67809	-0.720691	3.75294	-0.0284489	-0.37457	0.00334086	0.132579	3.00956	-0.305284	3	-0.821326	-0.331344	19.5833	0.29707	16.8729	-0.81512	1.71429	0.112533
TNF	ng/mL	33	6.15712	0.277066	12.7167	0.414669	1.33333	-0.183675	0.169353	7.01191	0.864899	88.3757	-0.0253313	0.419784	0.0055872	0.918925	6.99126	-0.163046	11	1.48678	0.747551	20.4167	0.622669	44.4287	0.694054	1.71429	0.112533
TNF	ng/mL	33	13.8992	1.28677	11.0999	0.203809	1.71429	0.222449	0.57101	4.07651	-0.20906	291.46	-0.0178495	-0.113455	0.00888813	2.07444	4.26849	-0.260311	12	1.77529	1.19647	19.8333	0.39475	30.4299	-0.0726309	2.4	0.926473
TNF	ng/mL	33	6.66193	0.342902	7.01115	-0.329466	1.71429	0.222449	0.0786284	3.36188	-0.470518	3.7298	-0.0284497	-0.249484	0.00671027	1.31206	3.59477	-0.284379	8	0.621237	0.549641	19.6667	0.32963	21.1686	-0.579852	2	0.451675
TNF	ng/mL	33	17.4155	1.74536	14.402	0.634476	2	0.527041	0.968959	5.48499	0.306254	13.3638	-0.0280948	0.139079	0.00624533	1.14931	5.65152	-0.210905	10	1.19826	0.712222	20.0833	0.49243	34.2695	0.137658	3	1.63867
TNF	ng/mL	33	22.9058	2.46138	22.0182	1.6278	4	2.65919	2.24946	5.86493	0.445261	31.3355	-0.0274327	0.208914	0.00457817	0.565708	6.0148	-0.197928	6	0.044212	0.137331	20.75	0.752908	25.722	-0.330471	3	1.63867
TNF	ng/mL	33	7.74083	0.48361	7.72592	-0.236242	2.4	0.953471	0.40028	2.45503	-0.802303	98.874	-0.0249445	-0.413624	0.00788824	1.72442	2.84293	-0.311237	11	1.48678	0.966653	20.0833	0.49243	21.0191	-0.588041	1.5	-0.141824
TNF	ng/mL	33	14.7052	1.39189	16.4612	0.903047	2	0.527041	0.940658	5.87684	0.449618	20.7427	-0.027823	0.210897	0.00544607	0.869523	7.01468	-0.162209	11	1.48678	0.731363	20.5	0.655229	39.9471	0.448608	2.4	0.926473
TNF	ng/mL	33	3.71175	-0.0418521	3.65192	-0.767587	1.71429	0.222449	-0.195663	2.02323	-0.960281	241.677	-0.0196835	-0.489982	0.00607489	1.08965	2.28782	-0.331067	5	-0.244301	0.171426	19.6667	0.32963	20.7774	-0.601279	1.09091	-0.627413
TNF	ng/mL	33	3.71582	-0.0413223	7.59945	-0.252737	1.71429	0.222449	-0.0238702	3.66684	-0.358942	6.41334	-0.0283509	-0.193646	0.00416194	0.420005	5.49148	-0.216622	6	0.044212	0.0825315	20.1667	0.524989	40.5906	0.48385	2	0.451675
TNF	ng/mL	33	16.6877	1.65044	14.5058	0.648006	2.4	0.953471	1.08397	4.4059	-0.0885462	203.816	-0.0210784	-0.0548123	0.00523004	0.793899	4.15103	-0.264507	8	0.621237	0.383543	20.5	0.655229	34.3094	0.139844	2.4	0.926473
TNF	ng/mL	33	9.61454	0.727975	10.9026	0.178068	2	0.527041	0.477695	4.27586	-0.136124	53.6289	-0.0266114	-0.0813675	0.0058349	1.00563	5.84947	-0.203834	8	0.621237	0.474346	20.25	0.557549	30.4515	-0.071449	2	0.451675
TNF	ng/mL	33	19.6566	2.03763	16.117	0.85815	3	1.59312	1.4963	5.70957	0.388421	74.2639	-0.0258512	0.181285	0.00897835	2.10602	6.15333	-0.192979	10	1.19826	1.0371	20.25	0.557549	33.5724	0.0994796	3	1.63867
TNF	ng/mL	33	8.07027	0.526574	12.445	0.379236	4	2.65919	1.18833	3.59582	-0.384927	86.9501	-0.0253838	-0.205155	0.00763934	1.63729	4.16905	-0.263863	10	1.19826	0.85723	20	0.45987	24.5232	-0.396126	2.4	0.926473
TNF	ng/mL	33	14.0467	1.30601	11.7605	0.289962	3	1.59312	1.06303	3.58925	-0.387332	90.05	-0.0252696	-0.206301	0.00697111	1.40337	3.69715	-0.280721	11	1.48678	0.869808	19.8333	0.39475	21.1673	-0.579924	2.4	0.926473
TNF	ng/mL	33	33.3622	3.82509	26.6701	2.23452	3	1.59312	2.55091	9.69714	1.84733	13.6661	-0.0280837	0.909623	0.0039621	0.35005	9.48405	-0.0739953	9	0.90975	0.395268	21.25	0.948268	57.3205	1.40011	4	2.82567
TNF	ng/mL	33	-0.38041	-0.575542	3.89562	-0.735803	0.666667	-0.894391	-0.735245	2.93976	-0.624955	84.3946	-0.025478	-0.325216	0.00995124	2.44659	4.679	-0.245646	14	2.35231	1.51775	20.3333	0.590109	41.8647	0.553632	1.09091	-0.627413
TNF	ng/mL	33	3.51453	-0.067574	5.16625	-0.570082	4	2.65919	0.673845	2.81127	-0.671966	1.89941	-0.0285172	-0.350241	0.00806618	1.78671	2.74752	-0.314645	7	0.332725	0.601596	19.9167	0.42731	20.5311	-0.614765	2	0.451675
TNF	ng/mL	33	27.8392	3.10479	22.3565	1.67192	3	1.59312	2.12327	7.77697	1.14481	82.3961	-0.0255516	0.559629	0.00584491	1.00914	7.5051	-0.14469	9	0.90975	0.5914	20.3333	0.590109	32.5607	0.0440709	3	1.63867
TNF	ng/mL	33	21.0675	2.22164	21.8318	1.60349	4	2.65919	2.16144	5.90503	0.459932	5.31674	-0.0283913	0.21577	0.00217122	-0.276861	5.1957	-0.227188	8	0.621237	0.0390627	20.9167	0.818028	38.4581	0.367058	3	1.63867
TNF	ng/mL	33	20.5461	2.15364	16.2009	0.869092	3	1.59312	1.53862	6.80538	0.789337	9.14291	-0.0282503	0.380543	0.00621824	1.13982	6.06693	-0.196065	10	1.19826	0.714007	19.6667	0.32963	30.8435	-0.0499792	3	1.63867
TNF	ng/mL	33	11.0929	0.920783	10.2569	0.0938567	3	1.59312	0.869252	3.92934	-0.262903	49.7594	-0.026754	-0.144829	0.00109632	-0.653137	5.49802	-0.216389	11	1.48678	0.20575	21	0.850588	55.8474	1.31943	1.71429	0.112533
TNF	ng/mL	33	1.83553	-0.286545	5.66206	-0.505417	1.71429	0.222449	-0.189838	2.78002	-0.683398	78.2202	-0.0257054	-0.354552	0.00327307	0.108848	3.9049	-0.2733	11	1.48678	0.440774	20.0833	0.49243	33.4403	0.0922413	1.33333	-0.339657
TNF	ng/mL	33	16.3825	1.61064	15.9421	0.835342	3	1.59312	1.34637	4.4375	-0.0769852	14.7464	-0.0280439	-0.0525146	0.00411649	0.404094	4.40203	-0.255541	10	1.19826	0.448939	19.5833	0.29707	22.0557	-0.531265	3	1.63867
TNF	ng/mL	33	3.37195	-0.0861689	2.25372	-0.949945	0.631579	-0.931798	-0.65597	3.25014	-0.511398	3.71329	-0.0284503	-0.269924	0.000439757	-0.882971	2.60004	-0.319913	2	-1.10984	-0.770908	19.9167	0.42731	24.9518	-0.372655	1.71429	0.112533
TNF	ng/mL	33	9.29017	0.685671	8.26959	-0.165335	2.4	0.953471	0.491269	3.87217	-0.28382	4.898	-0.0284067	-0.156113	0.00390385	0.329659	3.74614	-0.278971	8	0.621237	0.223975	19.4167	0.231951	24.0087	-0.424304	2.4	0.926473
TNF	ng/mL	33	10.2755	0.81417	9.24587	-0.038006	2.4	0.953471	0.576545	3.80725	-0.307574	98.9563	-0.0249415	-0.166258	5.06157e-05	-1.01919	2.6256	-0.319	3	-0.821326	-0.719839	21	0.850588	42.8161	0.605738	2	0.451675
TNF	ng/mL	33	4.1	0.00878271	5.58194	-0.515868	0.666667	-0.894391	-0.467159	1.35678	-1.20411	43.1244	-0.0269984	-0.615556	0.00945546	2.27303	2.89872	-0.309244	10	1.19826	1.05402	19.3333	0.199391	17.3725	-0.787758	0.666667	-1.13099
TNF	ng/mL	33	-0.810235	-0.631599	2.3563	-0.936566	0.631579	-0.931798	-0.833321	1.08015	-1.30532	147.044	-0.0231699	-0.664245	0.00717187	1.47365	2.9208	-0.308455	10	1.19826	0.787819	20.25	0.557549	31.6336	-0.00670698	0.428571	-1.41361
TNF	ng/mL	33	13.6921	1.25976	10.6511	0.145268	2	0.527041	0.644023	5.05017	0.14717	4.84586	-0.0284086	0.0593806	0.00889381	2.07642	4.72515	-0.243998	10	1.19826	1.01023	19.75	0.36219	34.3929	0.144413	3	1.63867
TNF	ng/mL	33	12.1077	1.05313	12.5283	0.390096	4	2.65919	1.36747	3.51386	-0.414914	326.952	-0.0165419	-0.215728	0.00420932	0.436587	4.00254	-0.269812	6	0.044212	0.0703292	20.6667	0.720349	21.1284	-0.582052	2	0.451675
TNF	ng/mL	33	-1.98533	-0.784852	2.84613	-0.872681	0.363636	-1.21744	-0.958326	1.86174	-1.01937	97.8253	-0.0249832	-0.522175	0.000350764	-0.914123	4.61509	-0.247929	6	0.044212	-0.372614	20	0.45987	38.0061	0.342303	0.545455	-1.27487
TNF	ng/mL	33	1.25704	-0.36199	0.708767	-1.15144	1.5	-0.00599598	-0.506476	1.41502	-1.1828	694.386	-0.00300528	-0.592905	0.00853157	1.94962	1.6397	-0.35422	6	0.044212	0.546537	19	0.0691512	15.2886	-0.901886	1.09091	-0.627413
TNF	ng/mL	33	-1.76814	-0.756526	3.74938	-0.754876	0.857143	-0.69133	-0.734244	2.83543	-0.663127	12.553	-0.0281247	-0.345626	0.00536372	0.840695	1.98079	-0.342035	10	1.19826	0.565641	19.5	0.26451	20.2078	-0.632476	1	-0.735322
TNF	ng/mL	33	9.41945	0.702531	13.8675	0.564756	2.4	0.953471	0.740253	5.61547	0.353991	10.6281	-0.0281956	0.162897	0.00159207	-0.479598	4.7083	-0.2446	14	2.35231	0.542705	21.0833	0.883148	40.6323	0.486135	2.4	0.926473
Pam3CSK4	ng/mL	100	31.945	3.64026	30.5499	2.74054	4	2.65919	3.01333	8.88534	1.55032	287.815	-0.0179838	0.76617	0.00155668	-0.491985	27.6812	0.576062	5	-0.244301	-0.0534078	17.1667	-0.647166	27.1402	-0.252798	4	2.82567
Pam3CSK4	ng/mL	100	23.9049	2.59169	18.6776	1.19212	3	1.59312	1.79231	6.24391	0.583915	31.9022	-0.0274118	0.278251	0.000336719	-0.91904	6.3713	-0.185192	1	-1.39835	-0.834195	21.1667	0.915708	40.9941	0.505947	3	1.63867
Pam3CSK4	ng/mL	100	8.04792	0.52366	12.0534	0.328164	1.2	-0.325818	0.175335	6.87857	0.816114	102.656	-0.0248052	0.395655	0.000121987	-0.994208	232.87	7.90605	4	-0.532813	2.12634	11.6667	-2.79612	44.2501	0.684275	2	0.451675
Pam3CSK4	ng/mL	100	15.504	1.49607	12.1404	0.33951	3	1.59312	1.1429	4.26363	-0.140597	20.9432	-0.0278156	-0.0842065	0.00135198	-0.56364	4.09799	-0.266402	3	-0.821326	-0.550456	20.9167	0.818028	28.99	-0.151491	2.4	0.926473
Pam3CSK4	ng/mL	100	17.3542	1.73736	19.2764	1.27021	4	2.65919	1.88892	4.88056	0.0851148	36.1375	-0.0272558	0.0289295	0.00340301	0.154336	4.58965	-0.248838	3	-0.821326	-0.305276	19.9167	0.42731	18.8294	-0.707966	3	1.63867
Pam3CSK4	ng/mL	100	13.3235	1.21169	16.3031	0.882421	1.33333	-0.183675	0.636812	7.15928	0.918815	47.0004	-0.0268556	0.44598	0.00187414	-0.380857	6.85601	-0.167877	6	0.044212	-0.168174	21.0833	0.883148	38.3758	0.362552	2.4	0.926473
Pam3CSK4	ng/mL	100	14.6527	1.38503	18.796	1.20756	1.33333	-0.183675	0.802971	8.2503	1.31798	727.637	-0.00178029	0.658102	0.000773713	-0.766067	7.7575	-0.135673	9	0.90975	0.00267002	21.25	0.948268	90.1334	3.19721	2.4	0.926473
Pam3CSK4	ng/mL	100	17.4348	1.74787	17.4966	1.03808	4	2.65919	1.81505	6.19147	0.564729	3.54865	-0.0284564	0.268136	0.00173547	-0.429398	5.75029	-0.207377	3	-0.821326	-0.486034	19.5833	0.29707	31.8352	0.00433512	4	2.82567
Pam3CSK4	ng/mL	100	8.18611	0.541682	8.60012	-0.122226	3	1.59312	0.670857	3.42108	-0.448858	8.2616	-0.0282828	-0.23857	0.00143073	-0.536073	3.2376	-0.297138	2	-1.10984	-0.647683	18.4167	-0.158768	13.7993	-0.983455	2	0.451675
Pam3CSK4	ng/mL	100	1.88421	-0.280195	2.04873	-0.97668	4	2.65919	0.467438	3.43083	-0.44529	1	-0.0285503	-0.23692	0.00108938	-0.655565	3.04515	-0.304013	2	-1.10984	-0.689806	19.75	0.36219	18.2779	-0.738171	3	1.63867
Pam3CSK4	ng/mL	100	15.5277	1.49916	12.0559	0.328482	3	1.59312	1.14025	4.3576	-0.10622	6.7549	-0.0283383	-0.067279	0.000823531	-0.748628	3.86943	-0.274567	2	-1.10984	-0.711011	20.6667	0.720349	29.7267	-0.111145	2.4	0.926473
Pam3CSK4	ng/mL	100	-2.09032	-0.798544	1.53732	-1.04338	0.545455	-1.02361	-0.955179	0.561471	-1.49509	1	-0.0285503	-0.761819	0.00072374	-0.783561	1.52982	-0.358145	2	-1.10984	-0.750515	18.75	-0.0285284	15.2901	-0.901808	0.352941	-1.50338
Pam3CSK4	ng/mL	100	6.66867	0.343782	5.35837	-0.545026	2.4	0.953471	0.250742	2.1895	-0.899451	8.68332	-0.0282672	-0.463859	0.000455854	-0.877336	2.23276	-0.333034	2	-1.10984	-0.773403	20.8333	0.785468	22.627	-0.49998	1.5	-0.141824
Pam3CSK4	ng/mL	100	25.7438	2.83152	23.137	1.77371	4	2.65919	2.42147	6.6814	0.743978	906.566	0.00481164	0.374395	0.00054867	-0.844845	6.60055	-0.177003	4	-0.532813	-0.51822	21.1667	0.915708	40.7213	0.49101	3	1.63867
Pam3CSK4	ng/mL	100	19.7102	2.04463	18.3308	1.14689	1.71429	0.222449	1.13799	7.15299	0.916517	32.8464	-0.027377	0.44457	0.000644462	-0.811313	6.8014	-0.169828	4	-0.532813	-0.504651	20.6667	0.720349	47.6941	0.872894	2.4	0.926473
Pam3CSK4	ng/mL	100	6.1024	0.26993	19.8401	1.34373	0.857143	-0.69133	0.307443	12.294	2.79742	29.7816	-0.02749	1.38496	0.00239589	-0.198215	11.3276	-0.00813765	8	0.621237	0.138295	21.25	0.948268	87.2343	3.03843	2	0.451675
Pam3CSK4	ng/mL	100	16.461	1.62087	14.8467	0.692476	4	2.65919	1.65751	4.65182	0.00142473	11.5811	-0.0281605	-0.0133679	0.000359258	-0.91115	4.39955	-0.255629	1	-1.39835	-0.855044	21.1667	0.915708	25.7567	-0.328569	2.4	0.926473
Pam3CSK4	ng/mL	100	5.53157	0.195484	7.44484	-0.272902	0.8	-0.752248	-0.276556	1.93265	-0.99342	2.42002	-0.028498	-0.510959	0.000158724	-0.981348	2.64921	-0.318157	1	-1.39835	-0.899285	17.5	-0.516926	16.1195	-0.856381	2.4	0.926473
Pam3CSK4	ng/mL	100	13.5527	1.24158	20.1709	1.38688	1.2	-0.325818	0.767546	10.1191	2.00172	43.7776	-0.0269743	0.987374	0.000235425	-0.954499	9.57706	-0.0706725	7	0.332725	-0.230815	21.1667	0.915708	67.9785	1.98383	2.4	0.926473
Pam3CSK4	ng/mL	100	0.682	-0.436985	11.0435	0.196447	1.2	-0.325818	-0.188786	5.87148	0.447658	13.504	-0.0280896	0.209784	0.00182096	-0.399471	6.16395	-0.192599	3	-0.821326	-0.471132	19.4167	0.231951	35.8446	0.223922	1.71429	0.112533
Pam3CSK4	ng/mL	100	15.1622	1.45148	15.1521	0.73231	1.5	-0.00599598	0.725933	7.24031	0.948462	23.1022	-0.027736	0.460363	0.000752981	-0.773324	12.7477	0.0425916	7	0.332725	-0.132669	17.3333	-0.582046	55.7844	1.31599	2.4	0.926473
Pam3CSK4	ng/mL	100	12.0096	1.04034	20.0918	1.37656	1.5	-0.00599598	0.803633	8.59623	1.44455	20.3578	-0.0278371	0.708355	0.0002665	-0.943621	10.9715	-0.0208572	6	0.044212	-0.306755	21.25	0.948268	89.6619	3.17139	2.4	0.926473
Pam3CSK4	ng/mL	100	18.1255	1.83795	19.0506	1.24076	2.4	0.953471	1.34406	6.38529	0.635643	17.0652	-0.0279584	0.303842	0.000960562	-0.70066	6.06715	-0.196057	5	-0.244301	-0.380339	21.0833	0.883148	36.812	0.276907	2.4	0.926473
Pam3CSK4	ng/mL	100	20.741	2.17906	19.9079	1.35257	3	1.59312	1.70825	6.38054	0.633904	376.592	-0.0147131	0.309595	0.00305113	0.0311565	6.63644	-0.175721	4	-0.532813	-0.225793	20.9167	0.818028	38.8899	0.390707	2.4	0.926473
Pam3CSK4	ng/mL	100	6.04982	0.263073	5.61316	-0.511795	2	0.527041	0.0927731	1.93377	-0.993011	9.57823	-0.0282343	-0.510623	0.000703488	-0.79065	2.05718	-0.339306	2	-1.10984	-0.746598	21.0833	0.883148	20.2224	-0.631674	1.33333	-0.339657
Pam3CSK4	ng/mL	100	13.5061	1.23551	13.3953	0.50317	1.71429	0.222449	0.653708	4.88798	0.0878272	35.0025	-0.0272976	0.0302648	0.000937386	-0.708773	16.9275	0.191909	6	0.044212	-0.15755	17.3333	-0.582046	46.7228	0.819697	2	0.451675
Pam3CSK4	ng/mL	100	14.3428	1.34462	19.1335	1.25157	1.71429	0.222449	0.939547	7.64751	1.09744	18.5564	-0.0279035	0.53477	0.00111254	-0.647458	7.45842	-0.146357	2	-1.10984	-0.634551	19.5833	0.29707	33.6212	0.102152	2.4	0.926473
Pam3CSK4	ng/mL	100	10.5172	0.845693	7.84163	-0.221151	3	1.59312	0.739219	3.29345	-0.495553	5.88032	-0.0283705	-0.261962	0.000762253	-0.770079	3.0948	-0.302239	2	-1.10984	-0.727386	19.1667	0.134271	23.7002	-0.441199	2	0.451675
Pam3CSK4	ng/mL	100	13.2836	1.20648	12.2183	0.349665	2.4	0.953471	0.836539	4.35814	-0.106021	26.6964	-0.0276036	-0.0668122	0.00020947	-0.963584	4.16568	-0.263984	1	-1.39835	-0.875306	21.1667	0.915708	39.0973	0.402063	2.4	0.926473
Pam3CSK4	ng/mL	100	16.8605	1.67298	20.2794	1.40103	1.5	-0.00599598	1.02267	9.49613	1.77379	65.6677	-0.0261679	0.87381	0.00193542	-0.359404	8.69998	-0.102005	8	0.621237	0.0532764	21.1667	0.915708	47.8343	0.880574	2.4	0.926473
Pam3CSK4	ng/mL	100	8.56518	0.59112	13.6504	0.536444	2.4	0.953471	0.693679	7.30106	0.97069	5.81881	-0.0283728	0.471158	0.00583856	1.00692	5.96897	-0.199565	7	0.332725	0.380025	19.1667	0.134271	24.5165	-0.396496	3	1.63867
Pam3CSK4	ng/mL	100	7.6238	0.468347	6.81107	-0.35556	2.4	0.953471	0.35542	2.48301	-0.792064	23.8387	-0.0277089	-0.409886	0.00036217	-0.910131	3.5566	-0.285742	2	-1.10984	-0.76857	21.1667	0.915708	36.6055	0.265594	1.5	-0.141824
Pam3CSK4	ng/mL	100	7.19227	0.412068	18.1779	1.12693	1.2	-0.325818	0.404394	8.1393	1.27737	76.7204	-0.0257607	0.625805	0.00338984	0.149725	7.38768	-0.148884	7	0.332725	0.111188	20	0.45987	40.2493	0.465157	2	0.451675
Pam3CSK4	ng/mL	100	13.0451	1.17538	11.634	0.273457	2	0.527041	0.658627	4.17711	-0.172252	19.4228	-0.0278716	-0.100062	0.000103619	-1.00064	3.8647	-0.274736	1	-1.39835	-0.891242	21.1667	0.915708	43.4379	0.639792	2.4	0.926473
Pam3CSK4	ng/mL	100	33.7638	3.87746	29.78	2.64012	4	2.65919	3.05892	9.22108	1.67316	15.7251	-0.0280078	0.822575	0.00104805	-0.670034	9.23533	-0.0828801	7	0.332725	-0.140063	19.8333	0.39475	40.3079	0.468368	4	2.82567
Pam3CSK4	ng/mL	100	25.4541	2.79373	20.6234	1.44588	3	1.59312	1.94424	6.54098	0.692602	48.2734	-0.0268087	0.332897	0.000532406	-0.850538	6.43826	-0.1828	3	-0.821326	-0.618222	19	0.0691512	22.5756	-0.502795	3	1.63867
Pam3CSK4	ng/mL	100	5.86566	0.239055	10.6235	0.141671	1.33333	-0.183675	0.0656835	6.01359	0.499648	32.9908	-0.0273717	0.236138	0.00132469	-0.573194	6.51534	-0.180047	8	0.621237	-0.0440013	18.6667	-0.0610883	63.6815	1.74849	1.71429	0.112533
Pam3CSK4	ng/mL	100	-0.00466156	-0.526538	21.3083	1.53522	0.923077	-0.621039	0.129213	8.48084	1.40233	16.7894	-0.0279686	0.68718	0.00086107	-0.735487	8.3218	-0.115514	7	0.332725	-0.172759	20.8333	0.785468	60.751	1.58799	2	0.451675
Pam3CSK4	ng/mL	100	5.72609	0.220852	11.8982	0.307923	1.71429	0.222449	0.250408	4.89933	0.0919824	41.0293	-0.0270756	0.0324534	0.00137357	-0.556084	4.52311	-0.251215	12	1.77529	0.322663	21	0.850588	35.4347	0.201471	1.71429	0.112533
Pam3CSK4	ng/mL	100	11.0953	0.921098	9.92163	0.0501294	4	2.65919	1.21014	3.31565	-0.487431	3.56732	-0.0284557	-0.257943	3.22725e-05	-1.02561	2.48304	-0.324093	1	-1.39835	-0.916019	21.25	0.948268	42.7596	0.602644	2.4	0.926473
Pam3CSK4	ng/mL	100	18.4731	1.88329	25.7716	2.11734	2.4	0.953471	1.65137	9.27273	1.69206	43.1442	-0.0269977	0.832529	0.00350904	0.191452	9.05108	-0.0894624	8	0.621237	0.241076	19.9167	0.42731	46.623	0.814235	2.4	0.926473
Pam3CSK4	ng/mL	100	21.2398	2.24412	21.2301	1.52502	2	0.527041	1.43206	6.76686	0.775244	307.126	-0.0172723	0.378986	0.00156357	-0.489572	6.97772	-0.163529	4	-0.532813	-0.395305	21.1667	0.915708	47.4308	0.858472	2.4	0.926473
Pam3CSK4	ng/mL	100	-2.15687	-0.807224	1.37513	-1.06453	0.461538	-1.11307	-0.994943	2.31337	-0.85413	1188.28	0.0151902	-0.41947	0.000146735	-0.985545	1.93942	-0.343513	1	-1.39835	-0.909136	19.75	0.36219	25.9812	-0.316275	1.2	-0.497923
Pam3CSK4	ng/mL	100	12.2234	1.06821	21.8923	1.61139	2.4	0.953471	1.21102	8.51655	1.41539	18.5358	-0.0279043	0.693745	0.000598807	-0.827294	7.52469	-0.14399	3	-0.821326	-0.597537	20.25	0.557549	40.3877	0.472738	2.4	0.926473
Pam3CSK4	ng/mL	100	17.103	1.7046	17.1686	0.995308	2.4	0.953471	1.21779	5.8922	0.455239	64.9632	-0.0261938	0.214522	0.0001106	-0.998194	5.7617	-0.206969	1	-1.39835	-0.867838	21.1667	0.915708	43.3357	0.634194	2.4	0.926473
Pam3CSK4	ng/mL	100	22.3743	2.39207	18.5916	1.18089	3	1.59312	1.72203	6.79006	0.783733	24.7691	-0.0276746	0.378029	0.000898687	-0.72232	6.66797	-0.174594	3	-0.821326	-0.572747	21.25	0.948268	30.0532	-0.0932625	3	1.63867
Pam3CSK4	ng/mL	100	17.5788	1.76665	15.3696	0.760665	2.4	0.953471	1.16026	6.78695	0.782596	7.15779	-0.0283234	0.377136	0.0017633	-0.419657	6.44159	-0.182681	3	-0.821326	-0.474555	19.5	0.26451	30.0322	-0.0944111	3	1.63867
Pam3CSK4	ng/mL	100	38.2314	4.46012	32.4472	2.98799	3	1.59312	3.01374	9.72823	1.85871	40.9963	-0.0270768	0.915814	0.000183004	-0.972849	9.95426	-0.0571978	2	-1.10984	-0.713295	21.1667	0.915708	90.5604	3.2206	4	2.82567
Pam3CSK4	ng/mL	100	12.8002	1.14344	11.0375	0.19566	2.4	0.953471	0.76419	4.18785	-0.168323	17.1633	-0.0279548	-0.098139	0.00336932	0.142542	3.79517	-0.277219	7	0.332725	0.0660156	19.4167	0.231951	22.0468	-0.531757	2.4	0.926473
Pam3CSK4	ng/mL	100	17.5363	1.76111	18.0828	1.11454	2	0.527041	1.13423	6.41241	0.645563	24.2003	-0.0276956	0.308934	0.00243385	-0.184927	6.34578	-0.186104	4	-0.532813	-0.301281	20.1667	0.524989	28.9047	-0.156162	2.4	0.926473
Pam3CSK4	ng/mL	100	34.7749	4.00933	28.5607	2.4811	3	1.59312	2.69452	9.01036	1.59606	71.8187	-0.0259413	0.78506	0.000496108	-0.863245	9.3467	-0.0789016	2	-1.10984	-0.683995	21.1667	0.915708	48.5858	0.921731	3	1.63867
Pam3CSK4	ng/mL	100	35.761	4.13793	29.8628	2.65092	3	1.59312	2.79399	9.49786	1.77442	36.545	-0.0272408	0.873589	0.000250604	-0.949185	9.00012	-0.0912826	11	1.48678	0.148769	21.25	0.948268	61.6767	1.63869	4	2.82567
Pam3CSK4	ng/mL	100	18.7107	1.91427	17.8286	1.08139	3	1.59312	1.52959	6.45483	0.661083	33.8197	-0.0273412	0.316871	0.000985727	-0.69185	5.88293	-0.202638	3	-0.821326	-0.571938	20	0.45987	34.2063	0.134194	2.4	0.926473
Pam3CSK4	ng/mL	100	10.532	0.847627	16.8739	0.956872	1.33333	-0.183675	0.540275	9.35408	1.72182	73.0043	-0.0258976	0.84796	0.00260677	-0.124393	8.88149	-0.0955206	4	-0.532813	-0.250909	20.1667	0.524989	37.5844	0.319208	2.4	0.926473
Pam3CSK4	ng/mL	100	22.9327	2.46489	22.1539	1.6455	4	2.65919	2.25653	6.60707	0.716782	37.8604	-0.0271923	0.344795	0.00207249	-0.311423	6.08432	-0.195444	2	-1.10984	-0.538902	19.25	0.166831	23.7775	-0.436969	3	1.63867
Pam3CSK4	ng/mL	100	9.38597	0.698165	10.0635	0.0686386	2.4	0.953471	0.573425	3.41917	-0.449558	61.2048	-0.0263323	-0.237945	0.00310666	0.0505959	3.34071	-0.293454	3	-0.821326	-0.354728	20.3333	0.590109	15.1033	-0.912037	2	0.451675
Pam3CSK4	ng/mL	100	5.76736	0.226235	13.9998	0.582021	1.09091	-0.442117	0.122046	10.5345	2.15368	22.0636	-0.0277743	1.06295	0.00252971	-0.151368	9.76369	-0.0640056	2	-1.10984	-0.441737	19.4167	0.231951	42.6907	0.59887	2	0.451675
Pam3CSK4	ng/mL	100	13.6699	1.25687	14.4147	0.636135	2	0.527041	0.806682	6.19398	0.565646	11.4061	-0.0281669	0.26874	0.000849893	-0.7394	6.32911	-0.186699	12	1.77529	0.283063	21.25	0.948268	64.189	1.77629	2.4	0.926473
Pam3CSK4	ng/mL	100	11.9119	1.02759	13.2248	0.480935	1.33333	-0.183675	0.441615	7.96042	1.21193	21.9255	-0.0277794	0.592073	0.00156221	-0.490049	7.41889	-0.147769	8	0.621237	-0.00552694	21.25	0.948268	55.811	1.31744	2.4	0.926473
Pam3CSK4	ng/mL	100	13.2153	1.19758	12.0759	0.331098	1.5	-0.00599598	0.507561	4.72017	0.0264327	13.0558	-0.0281062	-0.000836738	0.000572369	-0.836549	4.3712	-0.256642	3	-0.821326	-0.638172	21.25	0.948268	41.0496	0.508988	2.4	0.926473
Pam3CSK4	ng/mL	100	15.4065	1.48335	15.1787	0.735768	3	1.59312	1.27074	5.01373	0.133837	80.5201	-0.0256207	0.054108	0.000666261	-0.803682	4.55273	-0.250157	2	-1.10984	-0.721226	20.9167	0.818028	32.0281	0.0148978	2.4	0.926473
Pam3CSK4	ng/mL	100	10.9951	0.908029	18.6934	1.19417	1.5	-0.00599598	0.698734	8.71495	1.48798	9.46449	-0.0282385	0.729871	0.00413228	0.40962	8.57628	-0.106424	6	0.044212	0.115803	12.4167	-2.50308	48.9851	0.943601	2.4	0.926473
Pam3CSK4	ng/mL	100	3.14341	-0.115974	8.91233	-0.0815071	1.2	-0.325818	-0.174433	4.72838	0.0294367	118.715	-0.0242136	0.00261156	0.00366091	0.244615	4.65541	-0.246489	6	0.044212	0.0141125	19.9167	0.42731	29.5778	-0.1193	1.71429	0.112533
Pam3CSK4	ng/mL	100	31.9921	3.64639	27.4485	2.33604	3	1.59312	2.52518	8.89196	1.55274	143.268	-0.023309	0.764717	0.000951803	-0.703726	82.1072	2.52033	10	1.19826	1.00496	15.3333	-1.36348	39.724	0.43639	3	1.63867
Pam3CSK4	ng/mL	100	19.7795	2.05366	15.0683	0.721381	3	1.59312	1.45605	5.6314	0.359819	40.7198	-0.027087	0.166366	0.00591774	1.03463	5.18794	-0.227465	4	-0.532813	0.0914513	19.6667	0.32963	19.0083	-0.698168	2.4	0.926473
Pam3CSK4	ng/mL	100	14.7589	1.39889	13.2772	0.487774	2.4	0.953471	0.946712	5.05225	0.147929	22.1463	-0.0277712	0.0600786	0.00194421	-0.356326	4.70473	-0.244727	6	0.044212	-0.185614	20.8333	0.785468	36.1629	0.241357	2.4	0.926473
Pam3CSK4	ng/mL	100	16.0165	1.5629	18.2756	1.13969	1.2	-0.325818	0.792255	8.02514	1.23561	18.3797	-0.02791	0.603848	0.0030315	0.0242842	7.53696	-0.143551	5	-0.244301	-0.121189	21.25	0.948268	53.5933	1.19598	2.4	0.926473
Pam3CSK4	ng/mL	100	37.9857	4.42807	32.2007	2.95583	4	2.65919	3.3477	9.59132	1.80861	98.9257	-0.0249426	0.891836	0.00201745	-0.33069	47.4412	1.28195	8	0.621237	0.524166	17.4167	-0.549486	65.1031	1.82635	4	2.82567
Pam3CSK4	ng/mL	100	11.0722	0.91808	9.42668	-0.0144243	3	1.59312	0.832257	3.6889	-0.350872	6.84789	-0.0283349	-0.189603	0.000141414	-0.987408	3.29841	-0.294965	1	-1.39835	-0.893575	19	0.0691512	23.9521	-0.427407	2	0.451675
Pam3CSK4	ng/mL	100	3.67697	-0.0463887	7.48345	-0.267867	4	2.65919	0.781645	2.86738	-0.651437	11.4049	-0.028167	-0.339802	0.000275114	-0.940605	51.6806	1.4334	4	-0.532813	-0.013341	11.5833	-2.82868	25.9688	-0.316953	1.5	-0.141824
Pam3CSK4	ng/mL	100	13.6097	1.24901	12.1835	0.345129	3	1.59312	1.06242	4.1326	-0.188536	22.5864	-0.027755	-0.108146	0.000105485	-0.999985	3.6481	-0.282473	3	-0.821326	-0.701261	21	0.850588	30.2698	-0.0813975	2	0.451675
Pam3CSK4	ng/mL	100	9.40296	0.700381	10.9658	0.186316	1.5	-0.00599598	0.293567	4.29182	-0.130285	30.3402	-0.0274694	-0.0788774	0.000678079	-0.799545	3.8523	-0.275179	7	0.332725	-0.247333	19.9167	0.42731	33.8103	0.11251	2	0.451675
Pam3CSK4	ng/mL	100	21.4257	2.26836	27.3387	2.32172	2	0.527041	1.70571	9.90172	1.92218	71.9607	-0.025936	0.948122	0.00683537	1.35586	9.86109	-0.0605263	5	-0.244301	0.350343	20.25	0.557549	50.6203	1.03315	3	1.63867
Pam3CSK4	ng/mL	100	23.4176	2.52814	32.323	2.97178	2	0.527041	2.00899	11.2728	2.4238	23.4798	-0.0277221	1.19804	0.000577382	-0.834794	10.9429	-0.02188	6	0.044212	-0.270821	21.25	0.948268	67.243	1.94355	3	1.63867
Pam3CSK4	ng/mL	100	21.9412	2.33559	22.442	1.68307	2.4	0.953471	1.65738	7.21921	0.940743	22.7332	-0.0277496	0.456497	0.000680198	-0.798803	7.26101	-0.153409	3	-0.821326	-0.591179	20.75	0.752908	41.2169	0.518149	3	1.63867
Pam3CSK4	ng/mL	100	-0.0158393	-0.527996	14.6958	0.672795	0.428571	-1.14822	-0.334473	10.8719	2.27714	100.924	-0.024869	1.12613	0.000317544	-0.925752	10.6214	-0.0333642	5	-0.244301	-0.401139	21	0.850588	85.2182	2.92801	1.5	-0.141824
Pam3CSK4	ng/mL	100	24.5823	2.68004	25.551	2.08856	2.4	0.953471	1.90735	8.02208	1.23449	297.193	-0.0176383	0.608424	0.00118239	-0.623007	8.00611	-0.126792	4	-0.532813	-0.427537	19.6667	0.32963	33.7629	0.109911	3	1.63867
Pam3CSK4	ng/mL	100	46.4432	5.53108	41.7661	4.20339	4	2.65919	4.13122	12.5671	2.89735	181.576	-0.0218977	1.43773	0.000601204	-0.826455	12.5316	0.0348722	9	0.90975	0.039389	19.8333	0.39475	69.6341	2.0745	4	2.82567
Pam3CSK4	ng/mL	100	13.0895	1.18117	13.2474	0.483884	0.857143	-0.69133	0.324576	8.02937	1.23715	33.0037	-0.0273713	0.60489	0.000237597	-0.953738	160.857	5.33351	5	-0.244301	1.37849	12	-2.66588	39.1441	0.404629	2.4	0.926473
Pam3CSK4	ng/mL	100	6.10685	0.270511	25.6617	2.103	1.2	-0.325818	0.682565	12.476	2.86402	25.2588	-0.0276566	1.41818	0.000482941	-0.867854	14.1564	0.0929146	10	1.19826	0.141108	21.25	0.948268	100.8	3.78142	2	0.451675
Pam3CSK4	ng/mL	100	4.2976	0.0345529	19.8593	1.34624	1.09091	-0.442117	0.31289	10.0272	1.96811	19.6589	-0.0278629	0.970121	0.000950937	-0.704029	11.366	-0.00676555	4	-0.532813	-0.414536	19.9167	0.42731	71.9207	2.19973	2	0.451675
Pam3CSK4	ng/mL	100	15.8202	1.5373	19.0546	1.24128	2.4	0.953471	1.24402	7.8108	1.15718	4.64547	-0.028416	0.564384	0.00158932	-0.480558	145.877	4.79837	6	0.044212	1.45401	16	-1.103	42.3248	0.578827	3	1.63867
Pam3CSK4	ng/mL	100	1.22907	-0.365638	12.1845	0.345266	0.857143	-0.69133	-0.237234	7.34087	0.985255	48.6839	-0.0267936	0.479231	0.0031915	0.0802951	6.38871	-0.18457	10	1.19826	0.364662	21.1667	0.915708	38.9678	0.394972	1.5	-0.141824
Pam3CSK4	ng/mL	100	10.6955	0.868952	15.1466	0.731581	2	0.527041	0.709191	6.97623	0.851847	8.59686	-0.0282704	0.411788	0.0004867	-0.866538	8.2783	-0.117068	2	-1.10984	-0.697815	20.0833	0.49243	52.3808	1.12958	2.4	0.926473
Pam3CSK4	ng/mL	100	10.0431	0.78387	14.1167	0.597269	2	0.527041	0.63606	7.09873	0.896663	4.65128	-0.0284158	0.434124	0.000583674	-0.832592	6.86209	-0.16766	3	-0.821326	-0.607193	19.4167	0.231951	40.569	0.482667	3	1.63867
Pam3CSK4	ng/mL	100	26.1171	2.8802	21.5542	1.56728	3	1.59312	2.01353	8.53116	1.42074	12.7192	-0.0281186	0.69631	0.00120201	-0.616139	7.5975	-0.141389	5	-0.244301	-0.333943	19.9167	0.42731	31.3182	-0.0239797	3	1.63867
Pam3CSK4	ng/mL	100	17.5415	1.76179	19.5934	1.31155	2.4	0.953471	1.34227	8.8188	1.52598	10.2224	-0.0282105	0.748884	0.000938814	-0.708273	7.45956	-0.146316	6	0.044212	-0.270126	20.1667	0.524989	49.0746	0.9485	3	1.63867
Pam3CSK4	ng/mL	100	8.82529	0.625043	11.819	0.297592	1	-0.539033	0.127867	6.05239	0.513847	13.6424	-0.0280845	0.242881	0.000207451	-0.964291	5.13179	-0.229471	8	0.621237	-0.190842	21.25	0.948268	61.1611	1.61046	2	0.451675
Pam3CSK4	ng/mL	100	18.785	1.92396	34.3003	3.22968	1.33333	-0.183675	1.65665	11.5334	2.51916	334.517	-0.0162632	1.25145	0.000755626	-0.772399	11.3116	-0.00870837	7	0.332725	-0.149461	21.0833	0.883148	78.6381	2.56764	2.4	0.926473
Pam3CSK4	ng/mL	100	22.9989	2.47354	18.6914	1.19392	3	1.59312	1.75352	7.38721	1.00221	9.22947	-0.0282471	0.486982	0.00235697	-0.211837	6.61876	-0.176352	7	0.332725	-0.0184882	19.6667	0.32963	26.4496	-0.290626	3	1.63867
Pam3CSK4	ng/mL	100	12.0884	1.05061	10.0655	0.068898	0.571429	-0.995922	0.0411936	8.76121	1.50491	14.1605	-0.0280655	0.738421	0.000956169	-0.702198	8.07055	-0.12449	8	0.621237	-0.0684833	21.25	0.948268	53.1998	1.17443	2.4	0.926473
Pam3CSK4	ng/mL	100	-2.60724	-0.865959	1.49303	-1.04916	0.285714	-1.30052	-1.07188	1.89259	-1.00808	178.087	-0.0220262	-0.515053	0.000314867	-0.926689	215.793	7.29602	4	-0.532813	1.9455	12.0833	-2.63332	34.4446	0.147249	0.8	-0.972721
Pam3CSK4	ng/mL	100	4.42498	0.0511656	6.9839	-0.333019	0.631579	-0.931798	-0.40455	5.04484	0.145217	10.2672	-0.0282089	0.058504	0.00131506	-0.576564	4.58901	-0.248861	7	0.332725	-0.164234	21.25	0.948268	40.079	0.455834	1.71429	0.112533
Pam3CSK4	ng/mL	100	4.68042	0.0844787	18.5196	1.17151	1.2	-0.325818	0.310056	10.9778	2.31588	90.6892	-0.0252461	1.14532	0.000640069	-0.81285	10.2656	-0.0460775	8	0.621237	-0.0792302	21.0833	0.883148	57.7614	1.42426	2	0.451675
Pam3CSK4	ng/mL	100	26.4904	2.92888	20.9116	1.48347	2	0.527041	1.64647	7.76501	1.14043	11.5054	-0.0281633	0.556135	0.000288574	-0.935893	7.07735	-0.15997	3	-0.821326	-0.639063	21.25	0.948268	65.0518	1.82354	3	1.63867
Pam3CSK4	ng/mL	100	-9.66373	-1.78625	2.21385	-0.955145	0.521739	-1.0489	-1.26343	1.84323	-1.02614	1	-0.0285503	-0.527344	0.00166444	-0.454262	3.94785	-0.271765	6	0.044212	-0.227272	21.0833	0.883148	26.1423	-0.307453	1.5	-0.141824
Pam3CSK4	ng/mL	100	29.2852	3.29337	22.9322	1.74701	3	1.59312	2.21116	8.23898	1.31384	9.25351	-0.0282462	0.642798	0.00366847	0.247261	7.48164	-0.145527	9	0.90975	0.337161	20.9167	0.818028	47.8065	0.87905	3	1.63867
Pam3CSK4	ng/mL	100	15.1064	1.44421	17.4942	1.03777	2.4	0.953471	1.14515	6.00192	0.495379	26.1714	-0.027623	0.233878	0.00286428	-0.0342521	55.9584	1.58621	8	0.621237	0.724399	18.5	-0.126208	53.263	1.17789	2.4	0.926473
Pam3CSK4	ng/mL	100	22.4801	2.40587	17.795	1.077	3	1.59312	1.69199	6.91587	0.829763	26.1925	-0.0276222	0.401071	0.00172547	-0.432898	6.01912	-0.197773	7	0.332725	-0.0993156	19.4167	0.231951	31.0355	-0.0394616	3	1.63867
Pam3CSK4	ng/mL	100	10.9218	0.898462	11.7332	0.2864	2.4	0.953471	0.712778	4.43821	-0.0767267	27.0167	-0.0275918	-0.0521593	0.00817583	1.82509	4.18506	-0.263292	10	1.19826	0.920021	20.1667	0.524989	26.7551	-0.273892	2.4	0.926473
Pam3CSK4	ng/mL	100	1.36219	-0.348276	10.2485	0.0927665	1.33333	-0.183675	-0.146395	5.44254	0.290724	253.635	-0.019243	0.135741	0.00260742	-0.124166	5.33821	-0.222097	14	2.35231	0.668683	20	0.45987	37.8791	0.335348	1.33333	-0.339657
Pam3CSK4	ng/mL	100	28.4791	3.18824	23.9881	1.88473	2.4	0.953471	2.00881	7.73743	1.13034	16.0958	-0.0279942	0.551173	0.000528873	-0.851775	8.29997	-0.116294	3	-0.821326	-0.596465	21.1667	0.915708	0	-1.73921	0	-1.92232
Pam3CSK4	ng/mL	100	7.04663	0.393074	8.05996	-0.192676	3	1.59312	0.597838	4.13774	-0.186658	4.07468	-0.028437	-0.107548	0.000415929	-0.891312	4.53724	-0.250711	2	-1.10984	-0.75062	19.9167	0.42731	0	-1.73921	0	-1.92232
Pam3CSK4	ng/mL	100	0.0254504	-0.522611	3.3641	-0.805126	0.545455	-1.02361	-0.783783	1.91703	-0.999135	17.876	-0.0279286	-0.513532	0.000392231	-0.899608	150.194	4.95261	5	-0.244301	1.26957	13	-2.27516	0	-1.73921	0	-1.92232
Pam3CSK4	ng/mL	100	13.62	1.25036	17.3723	1.02187	0.923077	-0.621039	0.550394	6.33276	0.616422	25.4459	-0.0276497	0.294386	0.000183824	-0.972562	46.8754	1.26174	7	0.332725	0.207301	11.1667	-2.99148	42.825	0.606223	2.4	0.926473
Pam3CSK4	ng/mL	100	22.4481	2.4017	19.2443	1.26603	4	2.65919	2.10897	6.78144	0.780578	7.59002	-0.0283075	0.376135	0.00682177	1.35109	7.4241	-0.147583	9	0.90975	0.70442	20.1667	0.524989	43.408	0.638155	3	1.63867
Pam3CSK4	ng/mL	100	21.7122	2.30572	21.6559	1.58055	2.4	0.953471	1.61325	8.38504	1.36728	33.1572	-0.0273656	0.669957	0.00145191	-0.528659	8.29203	-0.116578	7	0.332725	-0.104171	20.25	0.557549	51.5887	1.08619	3	1.63867
Pam3CSK4	ng/mL	100	28.0652	3.13427	28.8604	2.52018	3	1.59312	2.41586	9.11495	1.63433	31.9464	-0.0274102	0.80346	0.00293986	-0.00779317	9.00983	-0.0909357	9	0.90975	0.27034	20	0.45987	48.1289	0.89671	3	1.63867
Pam3CSK4	ng/mL	100	25.8054	2.83955	22.6311	1.70773	3	1.59312	2.0468	7.77676	1.14473	7.84917	-0.028298	0.558218	0.00279623	-0.0580708	7.46211	-0.146225	4	-0.532813	-0.245703	19.3333	0.199391	31.1511	-0.0331322	4	2.82567
Pam3CSK4	ng/mL	100	20.1443	2.10124	15.0979	0.725239	4	2.65919	1.82855	5.57307	0.338478	20.4388	-0.0278342	0.155322	0.00132917	-0.571627	5.23339	-0.225842	6	0.044212	-0.251086	19.4167	0.231951	32.823	0.0584341	3	1.63867
Pam3CSK4	ng/mL	100	1.08815	-0.384016	9.0054	-0.0693685	1.71429	0.222449	-0.0769788	4.06745	-0.212374	122.442	-0.0240762	-0.118225	0.00418544	0.428231	4.75864	-0.242801	7	0.332725	0.172718	20.75	0.752908	41.2056	0.517534	1.5	-0.141824
Pam3CSK4	ng/mL	100	2.86034	-0.152892	12.641	0.404797	1.09091	-0.442117	-0.063404	6.78772	0.782877	26.2981	-0.0276183	0.377629	0.00218522	-0.271959	6.72509	-0.172554	10	1.19826	0.25125	19.6667	0.32963	40.3118	0.46858	2	0.451675
Pam3CSK4	ng/mL	100	13.4857	1.23284	10.7833	0.162516	1.5	-0.00599598	0.463121	4.6418	-0.00224045	9.77146	-0.0282271	-0.0152338	0.000485915	-0.866813	4.23087	-0.261655	6	0.044212	-0.361419	21.25	0.948268	57.7603	1.4242	2.4	0.926473
Pam3CSK4	ng/mL	100	9.35418	0.69402	10.2007	0.0865266	1.2	-0.325818	0.151576	4.19836	-0.16448	11.924	-0.0281478	-0.0963137	0.000836625	-0.744045	4.36402	-0.256898	3	-0.821326	-0.607423	20.5	0.655229	37.3651	0.307196	2	0.451675
Pam3CSK4	ng/mL	100	17.995	1.82094	18.291	1.14169	2	0.527041	1.16322	5.82532	0.430769	42.6255	-0.0270168	0.201876	0.000801592	-0.756308	5.84769	-0.203897	4	-0.532813	-0.497673	21.1667	0.915708	45.4709	0.751134	2.4	0.926473
Pam3CSK4	ng/mL	100	18.5579	1.89434	20.7427	1.46145	3	1.59312	1.64964	9.3701	1.72768	8.19413	-0.0282853	0.849696	0.00185724	-0.386772	7.85681	-0.132125	11	1.48678	0.322626	19.8333	0.39475	41.116	0.512626	3	1.63867
Pam3CSK4	ng/mL	100	12.5452	1.11019	16.4873	0.906446	1.33333	-0.183675	0.610986	7.72323	1.12515	5.84166	-0.0283719	0.548388	0.000803231	-0.755734	7.27662	-0.152851	8	0.621237	-0.0957828	19.9167	0.42731	54.6693	1.25491	3	1.63867
Pam3CSK4	ng/mL	100	8.14999	0.536972	10.7888	0.163232	1.71429	0.222449	0.307551	5.99173	0.491653	8.32961	-0.0282803	0.231686	0.00124868	-0.599802	14.3983	0.101556	6	0.044212	-0.151345	10.75	-3.15428	16.9405	-0.811416	2	0.451675
Pam3CSK4	ng/mL	100	25.6044	2.81333	20.683	1.45366	4	2.65919	2.30873	7.95412	1.20962	10.6283	-0.0281956	0.590712	0.000340956	-0.917557	7.00467	-0.162566	3	-0.821326	-0.633816	19	0.0691512	38.7389	0.382438	3	1.63867
Pam3CSK4	ng/mL	100	13.7918	1.27276	11.3715	0.239228	2.4	0.953471	0.82182	4.48686	-0.058926	6.91621	-0.0283323	-0.0436292	0.000427779	-0.887164	4.249	-0.261007	1	-1.39835	-0.848841	20.75	0.752908	30.3484	-0.0770931	2.4	0.926473
Pam3CSK4	ng/mL	100	0.118498	-0.510476	8.45637	-0.140975	0.857143	-0.69133	-0.447593	5.88672	0.453232	37.9987	-0.0271872	0.213023	0.00047271	-0.871435	4.9507	-0.23594	8	0.621237	-0.162046	21.0833	0.883148	54.6439	1.25352	1.33333	-0.339657
Pam3CSK4	ng/mL	100	19.7473	2.04946	19.667	1.32115	2.4	0.953471	1.44136	7.63909	1.09436	5.21855	-0.0283949	0.532983	0.00113848	-0.638378	7.52306	-0.144048	4	-0.532813	-0.438413	20.0833	0.49243	45.2267	0.737763	3	1.63867
Pam3CSK4	ng/mL	100	16.7633	1.6603	22.2658	1.6601	2.4	0.953471	1.42462	7.17494	0.924547	34.4365	-0.0273185	0.448614	0.000226964	-0.95746	78.9741	2.4084	5	-0.244301	0.402214	11.5	-2.86124	35.3899	0.199021	2.4	0.926473
Pam3CSK4	ng/mL	100	8.85079	0.628368	13.5471	0.522976	1	-0.539033	0.204104	7.71212	1.12108	107.518	-0.0246261	0.548228	0.00152699	-0.502378	6.57447	-0.177934	7	0.332725	-0.115863	20.9167	0.818028	58.5815	1.46918	2	0.451675
Pam3CSK4	ng/mL	100	15.0436	1.43602	14.3895	0.632843	2.4	0.953471	1.00745	6.6877	0.746283	12.8556	-0.0281135	0.359085	0.00133334	-0.570166	5.57624	-0.213594	6	0.044212	-0.246516	20.0833	0.49243	41.482	0.532669	3	1.63867
Pam3CSK4	ng/mL	100	18.4957	1.88624	18.545	1.17481	1.5	-0.00599598	1.01835	9.60212	1.81256	25.091	-0.0276628	0.892451	0.00154002	-0.497817	8.27121	-0.117322	6	0.044212	-0.190309	21.25	0.948268	47.3715	0.855224	3	1.63867
Pam3CSK4	ng/mL	100	21.643	2.2967	17.4513	1.03217	3	1.59312	1.64066	6.31131	0.608576	91.1955	-0.0252274	0.291674	0.00175868	-0.421273	6.28068	-0.188429	2	-1.10984	-0.57318	21.1667	0.915708	39.6888	0.434461	3	1.63867
Pam3CSK4	ng/mL	100	11.5016	0.974077	11.2895	0.228536	1.71429	0.222449	0.47502	5.18048	0.194844	23.2173	-0.0277318	0.0835563	0.00192512	-0.363009	4.42948	-0.25456	7	0.332725	-0.094948	20.5833	0.687789	29.3693	-0.130716	2	0.451675
Pam3CSK4	ng/mL	100	5.93586	0.24821	18.3122	1.14445	1.33333	-0.183675	0.402995	10.864	2.27424	22.0784	-0.0277738	1.12323	0.000332983	-0.920348	8.55798	-0.107077	7	0.332725	-0.231567	19.8333	0.39475	56.0265	1.32924	2.4	0.926473
Pam3CSK4	ng/mL	100	22.5431	2.41408	19.756	1.33276	2.4	0.953471	1.56677	7.76547	1.1406	5.95784	-0.0283676	0.556116	0.000516734	-0.856025	7.37619	-0.149295	4	-0.532813	-0.512711	21.25	0.948268	52.1688	1.11796	3	1.63867
Pam3CSK4	ng/mL	100	2.66354	-0.178557	12.311	0.361758	1.2	-0.325818	-0.0475392	8.82027	1.52651	10.0525	-0.0282168	0.749149	0.000466517	-0.873603	45.3205	1.20619	5	-0.244301	0.02943	13	-2.27516	41.1845	0.516379	2	0.451675
Pam3CSK4	ng/mL	100	16.4713	1.62222	11.6386	0.274063	1.71429	0.222449	0.706242	6.19807	0.567146	65.9736	-0.0261566	0.270495	0.000316698	-0.926048	6.59333	-0.177261	8	0.621237	-0.160691	21.1667	0.915708	76.1822	2.43313	2.4	0.926473
Pam3CSK4	ng/mL	100	10.4276	0.834015	16.9501	0.966807	2.4	0.953471	0.918098	6.38387	0.635123	109.247	-0.0245624	0.30528	0.000176333	-0.975184	5.08687	-0.231076	7	0.332725	-0.291178	21.0833	0.883148	78.2536	2.54657	2	0.451675
Pam3CSK4	ng/mL	100	0.68948	-0.43601	5.84523	-0.481528	0.8	-0.752248	-0.556595	5.24916	0.219974	29.7887	-0.0274897	0.0962419	0.00296291	0.000274304	4.53776	-0.250692	9	0.90975	0.219777	20.5833	0.687789	33.0094	0.0686444	1.09091	-0.627413
Pam3CSK4	ng/mL	100	14.2835	1.33689	17.1753	0.996175	2.4	0.953471	1.09551	6.43515	0.653882	21.6208	-0.0277906	0.313046	0.00494057	0.692568	6.17815	-0.192092	4	-0.532813	-0.0107791	19.1667	0.134271	23.88	-0.431357	2.4	0.926473
Pam3CSK4	ng/mL	100	27.1025	3.00872	21.9457	1.61834	3	1.59312	2.07339	7.40145	1.00742	255.759	-0.0191647	0.494126	0.000569067	-0.837705	7.3647	-0.149705	10	1.19826	0.0702843	21.1667	0.915708	65.7269	1.86052	3	1.63867
Pam3CSK4	ng/mL	100	19.3373	1.996	15.2335	0.742918	3	1.59312	1.44401	6.25273	0.587144	9.07909	-0.0282527	0.279446	0.000719654	-0.784991	6.1516	-0.193041	4	-0.532813	-0.503615	19.75	0.36219	41.9421	0.55787	3	1.63867
Pam3CSK4	ng/mL	100	20.3223	2.12445	17.4473	1.03165	4	2.65919	1.93843	6.34135	0.619566	8.23076	-0.0282839	0.295641	0.00105649	-0.667079	5.82089	-0.204855	7	0.332725	-0.179736	20.5	0.655229	41.9974	0.560898	3	1.63867
Pam3CSK4	ng/mL	100	13.3369	1.21344	11.8809	0.305665	2.4	0.953471	0.824191	5.18287	0.195719	8.46309	-0.0282754	0.0837218	0.000404388	-0.895352	4.96648	-0.235377	1	-1.39835	-0.843027	19.3333	0.199391	27.0438	-0.258081	3	1.63867
Pam3CSK4	ng/mL	100	18.1316	1.83874	15.1252	0.72879	2	0.527041	1.03153	5.8141	0.426665	11.7814	-0.0281531	0.199256	0.00439111	0.500225	5.64969	-0.21097	4	-0.532813	-0.0811863	20	0.45987	31.7016	-0.00297932	3	1.63867
Pam3CSK4	ng/mL	100	28.7937	3.22928	21.8639	1.60768	3	1.59312	2.14336	7.82523	1.16247	35.5623	-0.027277	0.567594	0.000161578	-0.980349	7.4529	-0.146554	6	0.044212	-0.360897	19.5	0.26451	63.9437	1.76285	3	1.63867
Pam3CSK4	ng/mL	100	-1.55859	-0.729197	15.4617	0.772684	0.75	-0.805552	-0.254022	7.34053	0.98513	23.9829	-0.0277036	0.478713	0.001138	-0.638547	7.79805	-0.134224	5	-0.244301	-0.339024	19.9167	0.42731	50.1452	1.00713	1.71429	0.112533
Pam3CSK4	ng/mL	100	24.336	2.64792	22.8167	1.73195	3	1.59312	1.99099	8.46228	1.39554	12.3066	-0.0281338	0.683703	0.000928875	-0.711752	8.06975	-0.124518	4	-0.532813	-0.456361	19.0833	0.101711	50.7168	1.03844	3	1.63867
Pam3CSK4	ng/mL	100	8.82531	0.625045	14.3751	0.630959	1.71429	0.222449	0.492818	5.00608	0.131036	33.7552	-0.0273436	0.0518464	0.000627496	-0.817251	4.87992	-0.238469	4	-0.532813	-0.529511	20.0833	0.49243	33.1429	0.0759537	2	0.451675
Pam3CSK4	ng/mL	100	16.186	1.585	13.1066	0.465518	4	2.65919	1.5699	4.88959	0.0884188	12.4151	-0.0281298	0.0301445	0.000523859	-0.85353	4.43954	-0.254201	10	1.19826	0.0301773	20.5833	0.687789	41.0896	0.511178	3	1.63867
Pam3CSK4	ng/mL	100	19.7917	2.05526	15.038	0.717423	3	1.59312	1.45526	5.64106	0.363356	134.644	-0.0236267	0.169864	0.00828758	1.86421	5.51438	-0.215804	11	1.48678	1.04506	20.25	0.557549	37.2089	0.298643	2.4	0.926473
Pam3CSK4	ng/mL	100	17.9086	1.80966	15.7238	0.806871	2	0.527041	1.04786	7.16342	0.920331	10.3535	-0.0282057	0.446063	0.00251975	-0.154857	7.55682	-0.142842	9	0.90975	0.204017	20.0833	0.49243	42.0372	0.563078	3	1.63867
Pam3CSK4	ng/mL	100	20.1462	2.10149	16.1641	0.864287	1.71429	0.222449	1.06274	8.51542	1.41498	9.81661	-0.0282255	0.693377	0.000718127	-0.785525	7.49981	-0.144878	8	0.621237	-0.103055	21.25	0.948268	58.2238	1.44958	3	1.63867
Pam3CSK4	ng/mL	100	7.77926	0.488622	22.6881	1.71517	0.857143	-0.69133	0.504154	15.1188	3.83094	20.309	-0.0278389	1.90155	0.000388249	-0.901001	15.6486	0.146223	5	-0.244301	-0.333026	20	0.45987	78.2189	2.54468	2.4	0.926473
Pam3CSK4	ng/mL	100	29.8158	3.36258	30.357	2.71537	4	2.65919	2.91238	8.98984	1.58856	7.37211	-0.0283155	0.78012	0.000875978	-0.730269	7.9055	-0.130386	8	0.621237	-0.0798058	21.0833	0.883148	57.8123	1.42705	4	2.82567
Pam3CSK4	ng/mL	100	15.622	1.51146	15.6318	0.794865	3	1.59312	1.29981	4.57248	-0.0276004	7.53189	-0.0283097	-0.027955	0.000669986	-0.802378	4.36997	-0.256686	6	0.044212	-0.338284	19.6667	0.32963	29.8296	-0.105505	3	1.63867
Pam3CSK4	ng/mL	100	14.1614	1.32097	18.2127	1.13148	1.71429	0.222449	0.891634	6.80165	0.787974	34.8565	-0.027303	0.380336	0.00246023	-0.175693	6.49626	-0.180728	5	-0.244301	-0.200241	21	0.850588	33.6664	0.104626	2.4	0.926473
Pam3CSK4	ng/mL	100	19.9608	2.07731	20.2946	1.40301	3	1.59312	1.69115	6.20181	0.568514	57.5674	-0.0264663	0.271024	0.00030325	-0.930756	6.13802	-0.193526	3	-0.821326	-0.648536	20.3333	0.590109	38.3268	0.359865	2.4	0.926473
Pam3CSK4	ng/mL	100	7.87759	0.501446	7.46518	-0.270249	2.4	0.953471	0.394889	4.07918	-0.208083	5.14453	-0.0283976	-0.11824	0.00128991	-0.585368	4.15355	-0.264417	4	-0.532813	-0.460866	19.3333	0.199391	29.918	-0.100665	2.4	0.926473
Pam3CSK4	ng/mL	100	5.61578	0.206467	18.4629	1.16411	1.5	-0.00599598	0.45486	9.04872	1.6101	35.8934	-0.0272648	0.791415	0.000692863	-0.794369	8.02639	-0.126067	10	1.19826	0.0926086	21.25	0.948268	62.1335	1.66371	2	0.451675
Pam3CSK4	ng/mL	100	5.08183	0.136829	8.94577	-0.0771459	1.09091	-0.442117	-0.127478	6.4793	0.670037	33.932	-0.0273371	0.32135	0.000796908	-0.757948	7.49492	-0.145053	10	1.19826	0.0984206	21.25	0.948268	83.9701	2.85966	1.71429	0.112533
Pam3CSK4	ng/mL	100	-1.01366	-0.658129	0.35488	-1.1976	1.71429	0.222449	-0.544426	1.99055	-0.972239	2.38376	-0.0284993	-0.500369	0.000227912	-0.957128	1.66501	-0.353316	1	-1.39835	-0.902932	19.9167	0.42731	22.7278	-0.494457	1.71429	0.112533
Pam3CSK4	ng/mL	100	11.7718	1.00932	10.1147	0.0753081	0.75	-0.805552	0.093026	5.22218	0.210101	30.1302	-0.0274771	0.091312	0.00263826	-0.113371	4.76978	-0.242403	6	0.044212	-0.103854	20.5	0.655229	33.5579	0.0986841	2	0.451675
Pam3CSK4	ng/mL	100	18.9206	1.94165	15.8809	0.827353	2.4	0.953471	1.24083	6.16748	0.555951	11.5966	-0.0281599	0.263895	0.000466946	-0.873453	5.97325	-0.199412	2	-1.10984	-0.727568	21.25	0.948268	36.3156	0.249716	3	1.63867
Pam3CSK4	ng/mL	100	20.2406	2.1138	19.0402	1.2394	4	2.65919	2.00413	5.89672	0.45689	15.4298	-0.0280187	0.214436	0.00284553	-0.0408158	5.50238	-0.216233	10	1.19826	0.313738	19.5	0.26451	27.2584	-0.246327	3	1.63867
Pam3CSK4	ng/mL	100	13.5472	1.24086	11.0949	0.203153	4	2.65919	1.36773	5.44362	0.291116	4.6376	-0.0284163	0.13135	0.00262682	-0.117374	5.0448	-0.232579	7	0.332725	-0.00574281	19.9167	0.42731	38.0561	0.34504	3	1.63867
Pam3CSK4	ng/mL	100	22.5021	2.40874	21.48	1.55761	4	2.65919	2.20851	7.78782	1.14878	7.8395	-0.0282983	0.560239	0.000277765	-0.939677	5.7958	-0.205751	5	-0.244301	-0.463243	20	0.45987	34.2447	0.136297	4	2.82567
Pam3CSK4	ng/mL	100	12.0687	1.04804	15.9251	0.833125	1	-0.539033	0.447376	9.75685	1.86918	14.0765	-0.0280685	0.920554	0.0021967	-0.267943	8.97824	-0.0920642	11	1.48678	0.375589	20	0.45987	44.8324	0.716167	2.4	0.926473
Pam3CSK4	ng/mL	100	20.5276	2.15123	20.7368	1.46068	2.4	0.953471	1.52179	6.86338	0.810556	14.2347	-0.0280627	0.391247	0.00180571	-0.40481	6.6102	-0.176658	4	-0.532813	-0.371427	20.5	0.655229	42.1512	0.569319	3	1.63867
Pam3CSK4	ng/mL	100	17.1615	1.71223	14.8996	0.699369	1.71429	0.222449	0.878014	6.91498	0.829437	25.6336	-0.0276428	0.400897	0.00985938	2.41443	7.64329	-0.139753	7	0.332725	0.869134	19	0.0691512	23.2616	-0.465226	3	1.63867
Pam3CSK4	ng/mL	100	9.53694	0.717855	11.9437	0.313857	4	2.65919	1.2303	4.22965	-0.153031	3063.86	0.0842885	-0.0343712	0.00159375	-0.479007	4.31279	-0.258729	2	-1.10984	-0.615858	19.6667	0.32963	25.3254	-0.352192	3	1.63867
Pam3CSK4	ng/mL	100	33.6199	3.8587	31.4223	2.85432	2	0.527041	2.41335	9.66197	1.83446	79.6665	-0.0256521	0.904405	0.000729126	-0.781675	9.97085	-0.0566051	8	0.621237	-0.0723477	20.3333	0.590109	45.6605	0.761521	3	1.63867
Pam3CSK4	ng/mL	100	10.5668	0.852166	8.2172	-0.172168	4	2.65919	1.11306	4.43793	-0.076828	3.11505	-0.0284724	-0.0526502	0.00137916	-0.554128	4.07409	-0.267256	8	0.621237	-0.0667154	20.3333	0.590109	30.0317	-0.0944389	3	1.63867
Pam3CSK4	ng/mL	100	6.7442	0.353633	16.5005	0.908167	2	0.527041	0.59628	6.40646	0.643387	8.40849	-0.0282774	0.307555	0.000277278	-0.939848	5.61941	-0.212052	8	0.621237	-0.176887	21.25	0.948268	51.4444	1.07829	2	0.451675
Pam3CSK4	ng/mL	100	20.6835	2.17156	15.3278	0.755216	4	2.65919	1.86199	6.40323	0.642206	7.81786	-0.0282991	0.306953	0.00235003	-0.214267	5.74826	-0.207449	6	0.044212	-0.125835	19.8333	0.39475	34.3135	0.140069	3	1.63867
Pam3CSK4	ng/mL	100	3.35785	-0.0880077	2.67963	-0.894396	2.4	0.953471	-0.00964431	1.89494	-1.00722	2.19053	-0.0285064	-0.517864	0.00156253	-0.489936	1.7119	-0.351641	1	-1.39835	-0.746643	19.5833	0.29707	12.6939	-1.04399	1.5	-0.141824
Pam3CSK4	ng/mL	100	8.13643	0.535203	6.3237	-0.419124	4	2.65919	0.92509	3.42576	-0.447148	3.97088	-0.0284408	-0.237794	0.000605927	-0.824802	2.63956	-0.318502	1	-1.39835	-0.847218	19	0.0691512	12.1722	-1.07257	2	0.451675
Pam3CSK4	ng/mL	100	3.17173	-0.112281	16.9172	0.962514	1.2	-0.325818	0.174805	10.1419	2.01004	8.04829	-0.0282906	0.990874	5.61774e-05	-1.01725	9.70425	-0.0661291	1	-1.39835	-0.827242	20	0.45987	72.4782	2.23027	2.4	0.926473
Pam3CSK4	ng/mL	100	16.6474	1.64518	14.5777	0.657393	3	1.59312	1.29856	4.53055	-0.0429412	22.6256	-0.0277536	-0.0353474	0.000862284	-0.735062	4.27684	-0.260013	1	-1.39835	-0.797809	18.8333	0.00403145	32.1799	0.023213	2.4	0.926473
Pam3CSK4	ng/mL	100	14.6005	1.37823	13.2456	0.483649	4	2.65919	1.50702	4.59255	-0.0202585	6.1312	-0.0283613	-0.0243099	0.00182717	-0.397298	4.05495	-0.26794	4	-0.532813	-0.39935	19.4167	0.231951	20.2243	-0.631572	3	1.63867
Pam3CSK4	ng/mL	100	7.58772	0.463641	6.0829	-0.450531	2	0.527041	0.180051	3.98364	-0.243039	3.34241	-0.028464	-0.135752	0.00304257	0.0281591	3.93518	-0.272218	6	0.044212	-0.0666157	19.5833	0.29707	23.1052	-0.473787	2.4	0.926473
Pam3CSK4	ng/mL	100	13.6403	1.253	15.8718	0.82617	2.4	0.953471	1.01088	5.37615	0.266433	30.5739	-0.0274608	0.119486	0.000569803	-0.837447	4.98742	-0.234629	6	0.044212	-0.342621	21.1667	0.915708	50.0928	1.00427	2.4	0.926473
Pam3CSK4	ng/mL	100	16.8759	1.67498	17.6501	1.0581	1.2	-0.325818	0.802419	6.82699	0.797245	54.79	-0.0265686	0.385338	0.00073715	-0.778867	6.44757	-0.182468	1	-1.39835	-0.786562	19.5	0.26451	33.3131	0.0852795	2.4	0.926473
Pam3CSK4	ng/mL	100	8.50219	0.582905	11.0979	0.203536	2.4	0.953471	0.579971	4.0634	-0.213854	62.0506	-0.0263011	-0.120078	0.000544826	-0.84619	113.913	3.65654	6	0.044212	0.951519	14.8333	-1.55884	43.3345	0.634128	2	0.451675
Pam3CSK4	ng/mL	100	26.759	2.96392	24.1079	1.90034	4	2.65919	2.50782	6.84452	0.803656	29.1217	-0.0275143	0.388071	0.000409509	-0.893559	6.58939	-0.177401	3	-0.821326	-0.630762	21.1667	0.915708	68.1433	1.99286	3	1.63867
Pam3CSK4	ng/mL	100	0.715687	-0.432592	2.10921	-0.968792	0.48	-1.09339	-0.831592	0.955868	-1.35079	5.15933	-0.0283971	-0.689595	0.00287716	-0.0297428	1.83187	-0.347355	2	-1.10984	-0.495645	19.0833	0.101711	13.1131	-1.02103	0.8	-0.972721
Pam3CSK4	ng/mL	100	20.2765	2.11849	19.9275	1.35512	4	2.65919	2.04427	6.66223	0.736964	5.23821	-0.0283942	0.354285	0.00168578	-0.446792	6.00544	-0.198262	3	-0.821326	-0.488793	19.5	0.26451	32.8548	0.0601747	4	2.82567
Pam3CSK4	ng/mL	100	24.1906	2.62895	24.768	1.98644	4	2.65919	2.42486	7.71397	1.12176	6.8719	-0.028334	0.546713	0.00713639	1.46123	8.37227	-0.113711	8	0.621237	0.656251	20.25	0.557549	41.9302	0.557215	4	2.82567
Pam3CSK4	ng/mL	100	19.7512	2.04998	17.4281	1.02915	2	0.527041	1.20206	5.66054	0.370481	28.0635	-0.0275533	0.171464	0.0034544	0.172325	5.43468	-0.218651	10	1.19826	0.383979	21.1667	0.915708	42.4036	0.583145	2.4	0.926473
Pam3CSK4	ng/mL	100	25.0993	2.74745	27.5569	2.35018	1.71429	0.222449	1.77336	9.28607	1.69694	37.4873	-0.0272061	0.834865	0.00043251	-0.885507	10.8769	-0.0242369	5	-0.244301	-0.384682	18.1667	-0.256448	54.3104	1.23525	3	1.63867
Pam3CSK4	ng/mL	100	14.1792	1.32329	15.7607	0.811679	1.33333	-0.183675	0.65043	6.16773	0.556043	7.99757	-0.0282925	0.263875	0.000173311	-0.976242	5.44718	-0.218205	7	0.332725	-0.287241	21.25	0.948268	64.8059	1.81007	2.4	0.926473
Pam3CSK4	ng/mL	100	7.18126	0.410633	5.53815	-0.521578	4	2.65919	0.849415	3.74883	-0.328948	154.889	-0.0228809	-0.175914	0.00263772	-0.113558	3.42376	-0.290487	7	0.332725	-0.0237737	19.9167	0.42731	19.1387	-0.691025	2.4	0.926473
Pam3CSK4	ng/mL	100	13.3919	1.22061	14.1554	0.60231	2.4	0.953471	0.925465	4.82857	0.0660915	20.6164	-0.0278276	0.0191319	0.00165896	-0.456181	4.97927	-0.23492	6	0.044212	-0.21563	19.6667	0.32963	27.6494	-0.224913	2.4	0.926473
Pam3CSK4	ng/mL	100	1.42168	-0.340517	14.1155	0.597108	1.09091	-0.442117	-0.0618423	7.68326	1.11052	14.9429	-0.0280366	0.541244	0.00116726	-0.628305	80.006	2.44527	3	-0.821326	0.331879	15.4167	-1.33092	48.8719	0.937398	1.71429	0.112533
Pam3CSK4	ng/mL	100	-0.0598399	-0.533734	2.39502	-0.931516	1.09091	-0.442117	-0.635789	2.16655	-0.907845	6267.67	0.20232	-0.352763	0.00134538	-0.565952	2.17453	-0.335114	3	-0.821326	-0.574131	19.8333	0.39475	22.9475	-0.482425	1.09091	-0.627413
Pam3CSK4	ng/mL	100	26.2665	2.89969	25.851	2.12769	1.33333	-0.183675	1.61457	9.94803	1.93912	27.8869	-0.0275598	0.955781	0.000885859	-0.72681	10.0683	-0.0531251	10	1.19826	0.139443	20.25	0.557549	65.7143	1.85983	3	1.63867
Pam3CSK4	ng/mL	100	7.67722	0.475314	10.7082	0.152712	1.71429	0.222449	0.283492	4.0184	-0.230321	83.2782	-0.0255191	-0.12792	0.000458846	-0.876289	4.38195	-0.256258	7	0.332725	-0.266607	21.0833	0.883148	53.5041	1.1911	1.71429	0.112533
Pam3CSK4	ng/mL	100	13.3701	1.21777	12.3541	0.36738	2.4	0.953471	0.846208	5.11418	0.170587	4.90728	-0.0284064	0.0710902	0.00221015	-0.263234	5.13985	-0.229183	6	0.044212	-0.149402	19.4167	0.231951	33.6597	0.104262	3	1.63867
Pam3CSK4	ng/mL	100	7.04279	0.392574	11.959	0.315854	0.923077	-0.621039	0.0291297	5.97546	0.4857	11.7151	-0.0281555	0.228772	0.00053947	-0.848065	4.0838	-0.266909	11	1.48678	0.123934	21.25	0.948268	83.0386	2.80864	2	0.451675
Pam3CSK4	ng/mL	100	10.5035	0.843907	15.9387	0.834901	1	-0.539033	0.379925	7.42605	1.01642	27.9208	-0.0275585	0.49443	0.000850327	-0.739248	7.17674	-0.156419	3	-0.821326	-0.572331	21.25	0.948268	51.6485	1.08947	2.4	0.926473
Pam3CSK4	ng/mL	100	15.8081	1.53572	11.0554	0.197998	3	1.59312	1.10894	6.53738	0.691285	7.13784	-0.0283242	0.33148	0.00584138	1.0079	4.39769	-0.255696	10	1.19826	0.650157	19.1667	0.134271	25.6018	-0.337053	3	1.63867
Pam3CSK4	ng/mL	100	13.9297	1.29075	12.0463	0.327241	1.2	-0.325818	0.430725	5.97509	0.485564	13.3911	-0.0280938	0.228735	0.0015382	-0.498455	5.75372	-0.207254	1	-1.39835	-0.701353	19.5833	0.29707	30.474	-0.0702124	3	1.63867
Pam3CSK4	ng/mL	100	6.55836	0.329395	9.37903	-0.0206392	1.33333	-0.183675	0.0416936	6.04141	0.509828	29.1555	-0.027513	0.241157	0.00135577	-0.562315	5.97888	-0.199211	6	0.044212	-0.239104	21.1667	0.915708	42.2362	0.573977	1.71429	0.112533
Pam3CSK4	ng/mL	100	8.41591	0.571652	10.0691	0.0693585	4	2.65919	1.10007	2.83966	-0.661581	145.384	-0.023231	-0.342406	0.000456093	-0.877252	2.6177	-0.319282	4	-0.532813	-0.576449	20.4167	0.622669	23.7596	-0.437947	0.413793	-1.43115
Pam3CSK4	ng/mL	100	6.91358	0.375722	4.9879	-0.593344	2.4	0.953471	0.245283	2.95695	-0.618667	23.5459	-0.0277197	-0.323193	0.00167456	-0.450721	3.37035	-0.292396	6	0.044212	-0.232968	19.8333	0.39475	28.3456	-0.186784	2	0.451675
Pam3CSK4	ng/mL	100	14.7774	1.40131	22.9378	1.74774	1.5	-0.00599598	1.04768	8.50369	1.41069	22.8481	-0.0277454	0.691472	0.000841762	-0.742246	8.5077	-0.108873	5	-0.244301	-0.36514	21	0.850588	55.5716	1.30433	2.4	0.926473
Pam3CSK4	ng/mL	100	18.7323	1.91709	16.3731	0.891544	3	1.59312	1.46725	4.79235	0.0528404	25.1991	-0.0276588	0.0125908	0.000847326	-0.740299	4.76948	-0.242414	5	-0.244301	-0.409005	21.0833	0.883148	33.2131	0.0798005	2.4	0.926473
Pam3CSK4	ng/mL	100	22.6197	2.42407	19.5844	1.31038	2.4	0.953471	1.56264	7.28184	0.963656	26.8776	-0.0275969	0.46803	0.000699362	-0.792094	7.15373	-0.157242	2	-1.10984	-0.686391	19.8333	0.39475	35.7501	0.218746	3	1.63867
Pam3CSK4	ng/mL	100	17.96	1.81637	19.3576	1.2808	4	2.65919	1.91879	5.4425	0.290708	15.6109	-0.028012	0.131348	0.000653756	-0.808059	4.68818	-0.245319	2	-1.10984	-0.721072	19.5833	0.29707	25.7602	-0.328381	3	1.63867
Pam3CSK4	ng/mL	100	16.4121	1.61449	16.3276	0.885614	1.09091	-0.442117	0.685996	8.27971	1.32874	10.1662	-0.0282126	0.650264	0.000235913	-0.954328	7.54391	-0.143303	7	0.332725	-0.254969	21.25	0.948268	76.2774	2.43834	2.4	0.926473
Pam3CSK4	ng/mL	100	10.2537	0.811332	9.29093	-0.0321295	2.4	0.953471	0.577558	5.07049	0.154602	3.60863	-0.0284542	0.0630739	0.000127734	-0.992196	5.06163	-0.231978	2	-1.10984	-0.778004	20.3333	0.590109	46.6759	0.81713	3	1.63867
Pam3CSK4	ng/mL	100	7.28821	0.424581	15.472	0.774021	1.33333	-0.183675	0.338309	6.49954	0.677443	11.6423	-0.0281582	0.324642	0.000411783	-0.892763	6.18333	-0.191907	3	-0.821326	-0.635332	19.0833	0.101711	39.0452	0.399211	2.4	0.926473
Pam3CSK4	ng/mL	100	30.8285	3.49465	32.704	3.02147	3	1.59312	2.70308	8.06991	1.25198	21.0963	-0.0278099	0.612087	0.000311105	-0.928006	8.46545	-0.110383	4	-0.532813	-0.523734	21.25	0.948268	58.9419	1.48892	4	2.82567
Pam3CSK4	ng/mL	100	23.0192	2.47618	20.5013	1.42997	4	2.65919	2.18845	6.51785	0.684142	51.057	-0.0267062	0.328718	0.00101477	-0.681685	10.1877	-0.0488584	2	-1.10984	-0.613461	16.3333	-0.972765	45.7145	0.764476	3	1.63867
Pam3CSK4	ng/mL	100	21.2742	2.2486	19.5833	1.31023	4	2.65919	2.07267	5.9753	0.485639	28.6909	-0.0275301	0.229054	0.000211701	-0.962803	5.67184	-0.210179	6	0.044212	-0.376257	20.9167	0.818028	60.3374	1.56534	3	1.63867
Pam3CSK4	ng/mL	100	0.910829	-0.407142	0.249988	-1.21128	4	2.65919	0.346924	2.11199	-0.927806	63.8079	-0.0262364	-0.477021	0.00215265	-0.283363	1.68403	-0.352636	1	-1.39835	-0.678117	19.25	0.166831	15.4041	-0.895563	1.71429	0.112533
Pam3CSK4	ng/mL	100	0.251331	-0.493152	0.858881	-1.13186	1	-0.539033	-0.72135	1.90269	-1.00439	1.97671	-0.0285143	-0.51645	0.000380255	-0.9038	2.25854	-0.332113	1	-1.39835	-0.878088	19.3333	0.199391	18.3245	-0.735618	2	0.451675
Pam3CSK4	ng/mL	100	5.99877	0.256415	10.6054	0.139311	1.09091	-0.442117	-0.0154639	6.95238	0.843121	6.1877	-0.0283592	0.407381	0.000241646	-0.952321	6.48314	-0.181197	2	-1.10984	-0.747785	19.75	0.36219	34.2326	0.135636	2.4	0.926473
Pam3CSK4	ng/mL	100	-1.86466	-0.769114	9.49305	-0.005768	0.631579	-0.931798	-0.568893	5.43342	0.287387	4.25433	-0.0284304	0.129478	0.00194113	-0.357407	5.71238	-0.208731	10	1.19826	0.210708	19.6667	0.32963	58.2067	1.44865	2	0.451675
Pam3CSK4	ng/mL	100	16.5384	1.63096	13.928	0.572656	1.5	-0.00599598	0.732541	5.77768	0.413337	31.7966	-0.0274157	0.192961	0.00302167	0.0208434	5.66912	-0.210276	8	0.621237	0.143935	20.25	0.557549	29.6728	-0.114096	2.4	0.926473
Pam3CSK4	ng/mL	100	15.1375	1.44827	14.0334	0.586405	1.71429	0.222449	0.752374	4.55561	-0.0337731	12.3293	-0.0281329	-0.030953	0.00257762	-0.134596	4.80288	-0.241221	8	0.621237	0.0818066	21.1667	0.915708	0	-1.73921	0	-1.92232
Pam3CSK4	ng/mL	100	16.6028	1.63937	22.1653	1.64699	2.4	0.953471	1.41328	7.26069	0.955921	189.604	-0.021602	0.46716	0.00030697	-0.929454	6.29229	-0.188015	3	-0.821326	-0.646265	21.0833	0.883148	0	-1.73921	0	-1.92232
Pam3CSK4	ng/mL	100	8.55198	0.589398	15.5702	0.78684	1.71429	0.222449	0.532896	5.76462	0.408562	70.2608	-0.0259987	0.191282	9.76495e-05	-1.00273	5.65136	-0.210911	1	-1.39835	-0.870663	21.0833	0.883148	52.4372	1.13267	2	0.451675
Pam3CSK4	ng/mL	100	12.3961	1.09074	14.7286	0.677064	1.2	-0.325818	0.480663	8.10588	1.26515	15.8572	-0.0280029	0.618572	0.00100085	-0.686557	7.2013	-0.155542	7	0.332725	-0.169791	21.25	0.948268	73.9563	2.31122	2.4	0.926473
Pam3CSK4	ng/mL	100	10.5375	0.84834	16.2809	0.879524	1.09091	-0.442117	0.428582	6.85067	0.805907	650.434	-0.00462451	0.400641	0.000792423	-0.759518	6.62701	-0.176058	7	0.332725	-0.20095	21.1667	0.915708	57.9358	1.43381	2	0.451675
Pam3CSK4	ng/mL	100	15.7007	1.52172	19.4951	1.29874	1.33333	-0.183675	0.878926	7.84652	1.17026	73.2733	-0.0258877	0.572184	0.000303517	-0.930662	7.79068	-0.134488	1	-1.39835	-0.821167	21.1667	0.915708	61.3854	1.62274	2.4	0.926473
Pam3CSK4	ng/mL	100	18.0061	1.82238	14.5124	0.648867	2.4	0.953471	1.14157	5.84627	0.438432	7.08294	-0.0283262	0.205053	7.18102e-05	-1.01177	5.10865	-0.230298	6	0.044212	-0.399286	21.25	0.948268	62.1458	1.66439	3	1.63867
Pam3CSK4	ng/mL	100	7.58984	0.463918	9.91882	0.0497624	1.33333	-0.183675	0.110002	4.49705	-0.0551973	10.522	-0.0281995	-0.0416984	0.00260333	-0.125598	4.33994	-0.257759	2	-1.10984	-0.497732	21.25	0.948268	27.1217	-0.253816	2	0.451675
Pam3CSK4	ng/mL	100	14.7641	1.39956	16.4608	0.89064	2.4	0.953471	1.08122	5.4781	0.303732	10.2219	-0.0282106	0.137761	0.0011478	-0.635116	4.85272	-0.239441	6	0.044212	-0.276782	21.25	0.948268	35.5986	0.210449	2.4	0.926473
Pam3CSK4	ng/mL	100	16.0457	1.56671	20.168	0.891926	1.33333	-0.183675	0.75832	8.70006	1.48253	18.7775	-0.0278954	0.727319	0.00013026	-0.991312	7.5744	-0.142214	5	-0.244301	-0.459276	21.25	0.948268	67.4028	1.9523	2.4	0.926473
Pam3CSK4	ng/mL	100	28.1734	3.14837	27.2835	0.893211	2.4	0.953471	1.66502	9.7382	1.86235	31.8813	-0.0274126	0.91747	0.0001655	-0.978976	9.60749	-0.0695855	5	-0.244301	-0.430954	21.25	0.948268	91.5501	3.2748	3	1.63867
Pam3CSK4	ng/mL	100	14.8884	1.41578	18.7127	0.894496	4	2.65919	1.65649	6.24762	0.585274	4.57262	-0.0284187	0.278427	0.000429599	-0.886527	5.8227	-0.20479	3	-0.821326	-0.637548	19.8333	0.39475	30.3314	-0.078023	4	2.82567
Pam3CSK4	ng/mL	100	42.8074	5.0569	48.806	0.895782	4	2.65919	2.87063	11.9651	2.67711	18.6282	-0.0279009	1.3246	0.00014424	-0.986418	11.9516	0.0141526	4	-0.532813	-0.501693	21.25	0.948268	75.4068	2.39066	4	2.82567
Pam3CSK4	ng/mL	100	11.8669	1.02172	18.7036	0.897067	1.2	-0.325818	0.530989	8.58371	1.43997	35.327	-0.0272857	0.70634	0.00239932	-0.197013	7.29014	-0.152368	8	0.621237	0.0906185	21.1667	0.915708	51.2142	1.06568	2.4	0.926473
Pam3CSK4	ng/mL	100	23.4698	2.53494	20.8465	0.898353	4	2.65919	2.03083	7.07824	0.889167	7.133	-0.0283244	0.430421	0.00330688	0.120685	6.3322	-0.186589	3	-0.821326	-0.295743	18.6667	-0.0610883	26.1164	-0.308869	4	2.82567
Pam3CSK4	ng/mL	100	20.7133	2.17545	17.2826	0.899638	3	1.59312	1.55607	5.90514	0.459971	54.8636	-0.0265659	0.216703	0.00287913	-0.029051	5.54813	-0.214598	3	-0.821326	-0.354992	19.4167	0.231951	24.2748	-0.40973	3	1.63867
Pam3CSK4	ng/mL	100	24.9107	2.72287	20.572	0.900923	2	0.527041	1.38361	7.75237	1.13581	21.6302	-0.0277903	0.554009	0.00136604	-0.558721	8.0986	-0.123488	5	-0.244301	-0.308836	19.9167	0.42731	48.1035	0.895315	3	1.63867
Pam3CSK4	ng/mL	100	1.06292	-0.387306	18.8599	0.902209	0.571429	-0.995922	-0.16034	11.6718	2.5698	6.89728	-0.028333	1.27073	0.00117111	-0.626956	11.56	0.000165205	5	-0.244301	-0.290364	20.5833	0.687789	55.7883	1.3162	2.4	0.926473
Pam3CSK4	ng/mL	100	8.13844	0.535466	10.0918	0.903494	1.09091	-0.442117	0.332281	7.23991	0.948316	54.9836	-0.0265615	0.460877	0.000926316	-0.712648	7.08396	-0.159734	4	-0.532813	-0.468398	20.0833	0.49243	39.021	0.397888	2	0.451675
Pam3CSK4	ng/mL	100	37.0064	4.30036	29.1498	0.904779	3	1.59312	2.26608	11.905	2.65512	8.07111	-0.0282898	1.31342	0.00210993	-0.298317	11.0131	-0.0193731	5	-0.244301	-0.18733	20.0833	0.49243	45.2898	0.741214	4	2.82567
Pam3CSK4	ng/mL	100	19.978	2.07956	18.746	0.906065	4	2.65919	1.8816	5.71851	0.39169	45.6451	-0.0269055	0.182392	0.00206384	-0.314451	5.18566	-0.227547	3	-0.821326	-0.454441	19.4167	0.231951	27.2328	-0.24773	3	1.63867
Pam3CSK4	ng/mL	100	8.28303	0.554322	10.9348	0.90735	2.4	0.953471	0.805048	3.6881	-0.351166	14.042	-0.0280698	-0.189618	0.000496024	-0.863274	7.27519	-0.152903	3	-0.821326	-0.612501	20.5833	0.687789	45.73	0.765323	2	0.451675
Pam3CSK4	ng/mL	100	20.8688	2.19573	25.073	0.908636	1.71429	0.222449	1.10894	8.67985	1.47514	154.043	-0.022912	0.726114	0.000428547	-0.886895	8.59343	-0.105811	5	-0.244301	-0.412335	21.1667	0.915708	64.4387	1.78996	2.4	0.926473
Pam3CSK4	ng/mL	100	12.2129	1.06685	16.2613	0.909921	2.4	0.953471	0.976746	7.15628	0.917719	4.42595	-0.0284241	0.444648	0.00166372	-0.454516	6.94729	-0.164616	8	0.621237	0.000701807	19.75	0.36219	23.0335	-0.477716	3	1.63867
Pam3CSK4	ng/mL	100	3.21716	-0.106355	5.32501	0.911206	4	2.65919	1.15468	3.09114	-0.56957	1.81447	-0.0285203	-0.299045	0.000739871	-0.777914	2.77951	-0.313502	4	-0.532813	-0.54141	17.9167	-0.354127	16.3527	-0.843609	2.4	0.926473
Pam3CSK4	ng/mL	100	13.5675	1.24351	12.7523	0.912492	3	1.59312	1.24971	3.79311	-0.312744	26.4495	-0.0276127	-0.170178	0.000610071	-0.823351	6.97454	-0.163643	4	-0.532813	-0.506602	20.4167	0.622669	38.4474	0.366473	2.4	0.926473
Pam3CSK4	ng/mL	100	20.5	2.14764	18.9845	0.913777	3	1.59312	1.55151	6.21305	0.572626	15.2753	-0.0280244	0.272301	0.00153571	-0.499325	5.67556	-0.210046	10	1.19826	0.162964	21.25	0.948268	45.0732	0.729355	2.4	0.926473
Pam3CSK4	ng/mL	100	20.7051	2.17438	20.7049	0.915062	1.71429	0.222449	1.10397	10.5079	2.14396	14.8739	-0.0280392	1.05796	0.00175185	-0.423665	9.13753	-0.0863741	11	1.48678	0.325579	20	0.45987	73.1868	2.26908	3	1.63867
Pam3CSK4	ng/mL	100	28.847	3.23623	27.5305	0.916348	4	2.65919	2.27059	7.75113	1.13535	7.29829	-0.0283183	0.553518	0.000523225	-0.853752	7.42834	-0.147432	4	-0.532813	-0.511332	21.25	0.948268	45.2903	0.741244	4	2.82567
Pam3CSK4	ng/mL	100	0.768021	-0.425766	1.63435	0.917633	0.230769	-1.35909	-0.289075	1.19151	-1.26458	487.977	-0.0106096	-0.637594	0.00100592	-0.68478	3.13294	-0.300876	3	-0.821326	-0.602328	18.6667	-0.0610883	17.8354	-0.762408	1.5	-0.141824
Pam3CSK4	ng/mL	100	11.3402	0.953036	14.3672	0.918919	1.2	-0.325818	0.515379	6.52944	0.688381	930.412	0.00569012	0.347036	0.00136459	-0.559228	5.26449	-0.224731	14	2.35231	0.522785	21.25	0.948268	64.8104	1.81032	2	0.451675
Pam3CSK4	ng/mL	100	0.221251	-0.497075	13.0413	0.920204	1.5	-0.00599598	0.139044	6.50174	0.678246	76.8311	-0.0257566	0.326244	0.000475263	-0.870541	9.22606	-0.0832113	4	-0.532813	-0.495522	20.8333	0.785468	53.3813	1.18437	1.71429	0.112533
Pam3CSK4	ng/mL	100	29.6818	3.3451	25.9786	0.921489	3	1.59312	1.95323	8.36931	1.36152	766.267	-0.000357119	0.680583	0.000511117	-0.857991	8.49698	-0.109256	1	-1.39835	-0.788533	19.9167	0.42731	38.54	0.371541	3	1.63867
Pam3CSK4	ng/mL	100	3.39421	-0.0832649	9.71327	0.922775	0.705882	-0.852585	-0.0043583	9.19425	1.66334	34.5338	-0.0273149	0.818013	0.000437926	-0.883612	7.27888	-0.152771	2	-1.10984	-0.715407	21.25	0.948268	88.2896	3.09623	1.71429	0.112533
Pam3CSK4	ng/mL	100	15.0279	1.43397	12.2175	0.92406	1.33333	-0.183675	0.724785	4.97703	0.120409	25.1802	-0.0276595	0.0463749	0.00246443	-0.17422	5.42954	-0.218835	8	0.621237	0.0760609	20.9167	0.818028	44.8786	0.718698	2.4	0.926473
Pam3CSK4	ng/mL	100	27.6989	3.08649	27.4418	0.925345	4	2.65919	2.22368	8.0566	1.24712	13.232	-0.0280997	0.609508	0.0023257	-0.222783	6.68686	-0.173919	10	1.19826	0.267187	19.25	0.166831	41.9644	0.559093	4	2.82567
Pam3CSK4	ng/mL	100	6.71505	0.349831	16.6852	0.926631	1.5	-0.00599598	0.423488	7.49286	1.04086	30.7465	-0.0274544	0.506703	0.000347074	-0.915415	6.46507	-0.181842	3	-0.821326	-0.639528	21.25	0.948268	47.6468	0.870304	2	0.451675
Pam3CSK4	ng/mL	100	17.752	1.78924	21.0868	0.927916	1.2	-0.325818	0.797112	7.17538	0.924706	115.489	-0.0243324	0.450187	0.00441093	0.507163	7.07691	-0.159986	5	-0.244301	0.0342922	19.8333	0.39475	41.0951	0.511479	2.4	0.926473
CpG	nM	1000	0.937591	-0.403652	5.77183	0.929201	0.545455	-1.02361	-0.166021	2.84419	-0.659922	61.9929	-0.0263033	-0.343113	0.00163011	-0.466279	3.71387	-0.280124	10	1.19826	0.15062	20.4167	0.622669	34.08	0.127279	0.631579	-1.17264
CpG	nM	1000	0.918702	-0.406115	29.8079	0.930487	1.33333	-0.183675	0.113566	11.1834	2.39109	16.4036	-0.0279828	1.18155	0.00130605	-0.579719	10.2613	-0.0462307	3	-0.821326	-0.482425	19.5	0.26451	31.0331	-0.0395954	1.71429	0.112533
CpG	nM	1000	0.921223	-0.405786	32.3035	0.931772	1	-0.539033	-0.00434909	15.1916	3.85755	641.577	-0.00495082	1.9263	0.000440696	-0.882642	14.5609	0.107366	5	-0.244301	-0.339859	20.5833	0.687789	73.813	2.30337	1.71429	0.112533
CpG	nM	1000	-2.55071	-0.858587	15.0869	0.933058	0.75	-0.805552	-0.243694	8.60793	1.44883	148.464	-0.0231176	0.712854	0.00125149	-0.598817	7.0526	-0.160854	11	1.48678	0.242368	21.1667	0.915708	45.57	0.756562	1.5	-0.141824
CpG	nM	1000	1.15668	-0.375079	18.8891	0.934343	1.09091	-0.442117	0.0390488	9.36904	1.72729	8.14732	-0.028287	0.849501	0.00256697	-0.138326	9.3288	-0.0795412	3	-0.821326	-0.346398	19.8333	0.39475	33.2425	0.0814104	2	0.451675
CpG	nM	1000	0.804115	-0.421059	10.0171	0.935628	1	-0.539033	-0.00815471	6.70698	0.753338	7.26935	-0.0283193	0.362509	0.00276104	-0.0703921	6.53341	-0.179401	2	-1.10984	-0.453211	18.5	-0.126208	25.4552	-0.345085	1.5	-0.141824
CpG	nM	1000	3.42717	-0.0789663	23.1616	0.936914	1.5	-0.00599598	0.283984	8.7175	1.48891	34.1884	-0.0273276	0.730794	0.000606184	-0.824712	7.86211	-0.131936	5	-0.244301	-0.400316	19.75	0.36219	32.135	0.0207531	1.71429	0.112533
CpG	nM	1000	2.83217	-0.156566	27.3242	0.938199	1.71429	0.222449	0.334694	9.6292	1.82247	11.1061	-0.028178	0.897147	0.00145959	-0.525971	9.54984	-0.0716449	1	-1.39835	-0.665322	18.75	-0.0285284	32.9048	0.0629152	2.4	0.926473
CpG	nM	1000	1.35572	-0.34912	11.1558	0.939484	1.09091	-0.442117	0.0494156	5.43045	0.286298	14.0427	-0.0280698	0.129114	0.0112768	2.91061	5.659	-0.210638	10	1.19826	1.29941	19.1667	0.134271	26.2731	-0.300287	1.33333	-0.339657
CpG	nM	1000	-0.611058	-0.605623	12.8784	0.94077	0.8	-0.752248	-0.139034	5.88125	0.451232	3825.58	0.112351	0.281792	0.0026783	-0.0993529	5.95335	-0.200123	11	1.48678	0.395767	20.5833	0.687789	52.2093	1.12018	0.857143	-0.904893
CpG	nM	1000	0.772666	-0.425161	11.4249	0.942055	0.571429	-0.995922	-0.159676	9.32306	1.71047	166.73	-0.0224446	0.844011	0.00239042	-0.20013	8.28157	-0.116952	6	0.044212	-0.0909566	21	0.850588	43.3398	0.634417	1.2	-0.497923
CpG	nM	1000	1.36986	-0.347277	24.0177	0.943341	2	0.527041	0.374368	8.22792	1.3098	23.4517	-0.0277232	0.641036	0.000292758	-0.934429	7.49508	-0.145047	1	-1.39835	-0.825942	19.6667	0.32963	32.4509	0.0380586	2	0.451675
CpG	nM	1000	3.82293	-0.027353	11.3432	0.944626	0.923077	-0.621039	0.0987446	6.01698	0.50089	15.0752	-0.0280318	0.236429	0.00559848	0.922874	6.26604	-0.188953	8	0.621237	0.45172	19.1667	0.134271	32.7324	0.0534725	1.71429	0.112533
CpG	nM	1000	-1.37346	-0.705053	13.2582	0.945911	1.09091	-0.442117	-0.0670862	8.35587	1.35661	69.8314	-0.0260145	0.665295	0.000134699	-0.989758	115.529	3.71426	7	0.332725	1.01908	11.25	-2.95892	28.4363	-0.181816	1.5	-0.141824
CpG	nM	1000	6.92183	0.376799	27.5989	0.947197	2.4	0.953471	0.759156	8.53299	1.42141	34.7073	-0.0273085	0.697051	0.000956418	-0.70211	7.91856	-0.129919	5	-0.244301	-0.358777	21	0.850588	38.5127	0.370048	2.4	0.926473
CpG	nM	1000	-0.735063	-0.621795	19.9536	0.948482	0.857143	-0.69133	-0.121548	8.87057	1.54492	501.525	-0.0101105	0.767404	0.00787452	1.71962	24.8656	0.475481	7	0.332725	0.842608	16.6667	-0.842525	32.2663	0.0279459	1.2	-0.497923
CpG	nM	1000	3.35429	-0.0884717	7.2829	0.949767	1	-0.539033	0.107421	5.2317	0.213585	8.06046	-0.0282902	0.0926475	0.00232423	-0.223297	6.42554	-0.183254	11	1.48678	0.360074	20.1667	0.524989	40.0631	0.454959	1.71429	0.112533
CpG	nM	1000	4.6366	0.0787645	6.71236	0.951053	0.8	-0.752248	0.092523	6.06489	0.51842	28.143	-0.0275503	0.245435	0.0100162	2.46934	6.06225	-0.196233	12	1.77529	1.34947	20	0.45987	30.8671	-0.048684	1.5	-0.141824
CpG	nM	1000	2.59677	-0.187266	19.3805	0.952338	1.09091	-0.442117	0.107652	9.41179	1.74293	26.7405	-0.027602	0.857665	0.00411773	0.404527	8.746	-0.100361	8	0.621237	0.308468	21.25	0.948268	51.8195	1.09883	1.5	-0.141824
CpG	nM	1000	4.38174	0.0455253	21.1581	0.953624	1.09091	-0.442117	0.185677	10.1769	2.02285	20.8285	-0.0278198	0.997513	0.00802618	1.77271	9.79279	-0.0629659	14	2.35231	1.35402	19.25	0.166831	36.1784	0.242202	2	0.451675
CpG	nM	1000	2.61664	-0.184675	6.94545	0.954909	1.33333	-0.183675	0.19552	3.79387	-0.312468	4.43569	-0.0284237	-0.170446	0.00200872	-0.333746	3.98628	-0.270393	4	-0.532813	-0.378984	19.5833	0.29707	26.0088	-0.314766	2	0.451675
CpG	nM	1000	0.700658	-0.434552	13.4788	0.956194	1.33333	-0.183675	0.112656	6.20447	0.569487	7.86721	-0.0282973	0.270595	0.00424631	0.449539	6.40428	-0.184014	6	0.044212	0.103246	17.75	-0.419247	25.86	-0.322913	1.71429	0.112533
CpG	nM	1000	2.92492	-0.144468	13.6309	0.95748	2.4	0.953471	0.588828	5.23698	0.215514	49.6202	-0.0267591	0.0943776	0.00162839	-0.466881	4.34644	-0.257527	3	-0.821326	-0.515245	19.4167	0.231951	22.5353	-0.504999	2	0.451675
CpG	nM	1000	2.62262	-0.183895	18.1119	0.958765	2	0.527041	0.433971	6.89746	0.823026	13.5626	-0.0280875	0.397469	0.000475939	-0.870305	6.51938	-0.179902	2	-1.10984	-0.720015	16.8333	-0.777405	23.8024	-0.435606	2	0.451675
CpG	nM	1000	1.123	-0.379471	18.6753	0.96005	2	0.527041	0.369207	6.63471	0.726894	65.6495	-0.0261685	0.350363	0.00127377	-0.591018	6.12708	-0.193917	4	-0.532813	-0.439249	20.1667	0.524989	27.31	-0.243499	2	0.451675
CpG	nM	1000	3.80331	-0.0299111	3.75082	0.961336	3	1.59312	0.841514	2.31798	-0.852442	5.66105	-0.0283786	-0.44041	0.00303738	0.0263427	6.18786	-0.191745	7	0.332725	0.055774	17.9167	-0.354127	25.4815	-0.343642	1.71429	0.112533
CpG	nM	1000	0.824414	-0.418412	20.7284	0.962621	1	-0.539033	0.00172534	14.5427	3.62013	12.1116	-0.0281409	1.796	0.00185657	-0.387005	13.6834	0.0760177	5	-0.244301	-0.185096	17.9167	-0.354127	46.4415	0.804294	2	0.451675
CpG	nM	1000	3.58033	-0.0589922	17.022	0.963907	1	-0.539033	0.12196	7.31935	0.97738	59.2783	-0.0264033	0.475489	0.000401417	-0.896392	6.67588	-0.174312	6	0.044212	-0.342164	20.5833	0.687789	42.6177	0.594868	2	0.451675
CpG	nM	1000	0.804258	-0.42104	19.3631	0.965192	1.33333	-0.183675	0.120159	8.3697	1.36167	50.9419	-0.0267104	0.667478	0.000829308	-0.746606	7.88631	-0.131071	2	-1.10984	-0.662505	21.25	0.948268	46.8881	0.828752	1.71429	0.112533
CpG	nM	1000	2.57368	-0.190277	22.7175	0.966477	2	0.527041	0.434414	7.93742	1.20351	21.4712	-0.0277961	0.587857	0.00221884	-0.260191	7.18754	-0.156034	3	-0.821326	-0.412517	18.0833	-0.289007	21.2336	-0.57629	2.4	0.926473
CpG	nM	1000	3.64141	-0.0510263	13.3896	0.967763	2	0.527041	0.481259	5.48884	0.307663	20.5561	-0.0278298	0.139917	0.000132924	-0.99038	4.47056	-0.253093	2	-1.10984	-0.784437	19.5	0.26451	27.8198	-0.215579	2	0.451675
CpG	nM	1000	5.11103	0.140638	18.0908	0.969048	1.33333	-0.183675	0.30867	9.06341	1.61547	70.5683	-0.0259873	0.794742	0.000414642	-0.891762	8.33151	-0.115168	3	-0.821326	-0.609419	19.6667	0.32963	51.2986	1.07031	2	0.451675
CpG	nM	1000	-2.81923	-0.893607	7.19742	0.970333	1.5	-0.00599598	0.023577	3.93718	-0.260035	5.17155	-0.0283966	-0.144216	0.00414322	0.41345	3.47216	-0.288758	4	-0.532813	-0.136041	18.75	-0.0285284	16.0287	-0.861356	2	0.451675
CpG	nM	1000	2.04548	-0.259164	16.3498	0.971619	1.71429	0.222449	0.311635	6.04922	0.512684	196.39	-0.021352	0.245666	0.000457727	-0.87668	23.0858	0.411902	3	-0.821326	-0.428701	12.4167	-2.50308	17.0161	-0.807276	2	0.451675
CpG	nM	1000	9.03947	0.652976	25.7539	0.972904	1.5	-0.00599598	0.539961	12.285	2.79414	31.1571	-0.0274393	1.38335	0.000310977	-0.928051	12.6953	0.0407221	5	-0.244301	-0.37721	21.25	0.948268	100.438	3.7616	2.4	0.926473
CpG	nM	1000	-0.985762	-0.654491	4.31788	0.974189	1.71429	0.222449	0.180716	2.46347	-0.799214	15.4512	-0.0280179	-0.413616	0.00303243	0.0246114	4.13162	-0.265201	6	0.044212	-0.0654591	18.8333	0.00403145	0	-1.73921	0	-1.92232
CpG	nM	1000	1.38064	-0.34587	26.2814	0.975475	1.5	-0.00599598	0.20787	10.3372	2.08152	64.6104	-0.0262068	1.02766	0.00115928	-0.631098	177.855	5.94075	12	1.77529	2.36165	15.8333	-1.16812	0	-1.73921	0	-1.92232
CpG	nM	1000	0.163102	-0.504658	17.2001	0.97676	0.857143	-0.69133	-0.073076	7.23121	0.945133	36.4523	-0.0272442	0.458944	0.000647463	-0.810262	6.75656	-0.17143	1	-1.39835	-0.793348	19	0.0691512	27.7403	-0.219936	1.5	-0.141824
CpG	nM	1000	2.10759	-0.251063	8.42516	0.978046	0.923077	-0.621039	0.0353145	5.72159	0.392818	7.29013	-0.0283186	0.182249	0.00295222	-0.00346656	5.23343	-0.225841	3	-0.821326	-0.350211	18.6667	-0.0610883	31.6868	-0.00378998	1.5	-0.141824
CpG	nM	1000	1.00577	-0.39476	9.41853	0.979331	1.09091	-0.442117	0.0474845	5.13971	0.179929	96.1913	-0.0250434	0.077443	0.00356826	0.212182	5.30679	-0.22322	6	0.044212	0.0110581	19.0833	0.101711	27.745	-0.219677	1.2	-0.497923
CpG	nM	1000	0.28537	-0.488713	2.7631	0.980616	0.666667	-0.894391	-0.134163	2.79337	-0.678515	111.326	-0.0244858	-0.351501	0.00611446	1.10349	4.66918	-0.245997	4	-0.532813	0.108228	18.4167	-0.158768	22.2744	-0.519289	0.857143	-0.904893
CpG	nM	1000	-0.322465	-0.567985	27.3858	0.981902	0.923077	-0.621039	-0.0690407	10.2764	2.05926	31.3392	-0.0274326	1.01591	0.0121774	3.22587	10.004	-0.0554213	9	0.90975	1.36006	20.0833	0.49243	41.0793	0.510618	1.09091	-0.627413
CpG	nM	1000	0.623911	-0.444561	23.3678	0.983187	1.33333	-0.183675	0.118317	9.28167	1.69533	10.8599	-0.0281871	0.83357	0.00264345	-0.111554	8.92369	-0.094013	2	-1.10984	-0.438469	18.9167	0.0365913	34.5308	0.151968	1.71429	0.112533
CpG	nM	1000	1.67029	-0.308094	7.38646	0.984472	0.631579	-0.931798	-0.0851398	6.53407	0.690073	17.199	-0.0279535	0.33106	0.00246571	-0.173773	5.75468	-0.20722	9	0.90975	0.176252	21.25	0.948268	38.9991	0.396686	1.2	-0.497923
CpG	nM	1000	2.7125	-0.172172	34.5019	0.985758	1.71429	0.222449	0.345345	11.3031	2.43491	392.567	-0.0141246	1.21039	0.000118462	-0.995442	100.458	3.17588	3	-0.821326	0.453037	11.5	-2.86124	39.8178	0.441524	2.4	0.926473
CpG	nM	1000	-0.62757	-0.607776	20.9602	0.987043	1	-0.539033	-0.0532553	11.6	2.54351	9.80957	-0.0282257	1.25764	0.00256291	-0.139748	11.0217	-0.0190642	6	0.044212	-0.0382	19.8333	0.39475	51.5152	1.08217	1.71429	0.112533
CpG	nM	1000	2.02604	-0.261699	1.29862	0.988329	3	1.59312	0.773248	2.18278	-0.901907	15.0459	-0.0280328	-0.46497	0.00135773	-0.56163	6.71147	-0.17304	2	-1.10984	-0.614836	17.8333	-0.386687	34.3258	0.140741	1.5	-0.141824
CpG	nM	1000	3.49679	-0.0698869	42.8923	0.989614	1.09091	-0.442117	0.159203	16.5018	4.33691	63.6255	-0.0262431	2.15534	0.000189561	-0.970554	15.632	0.14563	3	-0.821326	-0.54875	20.75	0.752908	83.3603	2.82626	2	0.451675
CpG	nM	1000	4.73972	0.0922128	12.5805	0.990899	1.33333	-0.183675	0.299812	8.09079	1.25963	11.28	-0.0281716	0.615727	0.00173886	-0.428211	6.31306	-0.187273	8	0.621237	0.00191786	19.25	0.166831	27.1423	-0.252687	2	0.451675
CpG	nM	1000	1.90385	-0.277634	21.0304	0.992185	1.09091	-0.442117	0.090811	9.49974	1.77511	52.3407	-0.0266589	0.874224	0.00405003	0.38083	9.40737	-0.0767344	6	0.044212	0.116102	18.75	-0.0285284	35.8254	0.222869	1.5	-0.141824
CpG	nM	1000	4.1792	0.0191108	5.43778	0.99347	2	0.527041	0.513207	2.54944	-0.767759	87.4473	-0.0253655	-0.396562	0.00367188	0.248453	8.72017	-0.101283	12	1.77529	0.640819	21.1667	0.915708	60.9905	1.60111	1.2	-0.497923
CpG	nM	1000	-0.633334	-0.608528	13.4541	0.994755	0.857143	-0.69133	-0.101701	7.04375	0.876548	8.56523	-0.0282716	0.424138	0.00140448	-0.545263	7.16041	-0.157003	1	-1.39835	-0.700206	19	0.0691512	29.4291	-0.127443	1.5	-0.141824
CpG	nM	1000	-1.63923	-0.739714	10.1839	0.996041	1.5	-0.00599598	0.0834436	5.33857	0.252684	3.75164	-0.0284489	0.112118	0.00773801	1.67183	5.08415	-0.231173	4	-0.532813	0.302615	18.5833	-0.0936482	16.6102	-0.829508	2	0.451675
CpG	nM	1000	3.09088	-0.122825	16.3568	0.997326	0.8	-0.752248	0.0407511	10.7342	2.22675	11.6464	-0.0281581	1.0993	0.000964157	-0.699401	10.8133	-0.026511	10	1.19826	0.15745	16.1667	-1.03788	57.2057	1.39383	2	0.451675
CpG	nM	1000	1.2948	-0.357066	28.1932	0.998612	1.5	-0.00599598	0.21185	10.5573	2.16203	49.3958	-0.0267674	1.06763	0.0019609	-0.350483	9.50249	-0.0733364	1	-1.39835	-0.60739	18.9167	0.0365913	31.588	-0.00920542	1.71429	0.112533
CpG	nM	1000	0.976333	-0.398599	7.86422	0.999897	1.2	-0.325818	0.0918266	4.40837	-0.0876439	7.82305	-0.0282989	-0.0579714	0.00193997	-0.357811	7.34246	-0.150499	2	-1.10984	-0.539383	16.25	-1.00532	26.663	-0.278936	1.33333	-0.339657
CpG	nM	1000	0.0395122	-0.520777	5.28078	1.00118	1	-0.539033	-0.0195426	3.65945	-0.361648	6.19026	-0.0283591	-0.195003	0.00205723	-0.316762	18.0958	0.233643	6	0.044212	-0.012969	15.8333	-1.16812	17.6596	-0.772035	1.33333	-0.339657
CpG	nM	1000	4.36093	0.0428114	12.2808	1.00247	0.75	-0.805552	0.0799091	8.91618	1.56161	20.772	-0.0278219	0.766892	0.00179174	-0.409701	34.7086	0.827102	7	0.332725	0.250042	14.25	-1.78676	28.8313	-0.160184	1.5	-0.141824
CpG	nM	1000	1.23123	-0.365356	19.7185	1.00375	1.71429	0.222449	0.286948	7.06197	0.883217	28.1226	-0.0275511	0.427833	0.00186238	-0.384973	139.588	4.57374	6	0.044212	1.41099	16	-1.103	23.0999	-0.474077	2	0.451675
CpG	nM	1000	1.68532	-0.306134	41.1288	1.00504	0.923077	-0.621039	0.025955	14.7711	3.70373	193.766	-0.0214486	1.84114	0.000902602	-0.720949	39.051	0.982227	9	0.90975	0.390343	18.75	-0.0285284	70.3264	2.11242	2	0.451675
CpG	nM	1000	-3.53853	-0.987417	6.0785	1.00632	1	-0.539033	-0.173375	5.90161	0.458681	3.31645	-0.028465	0.215108	0.00130686	-0.579437	4.15276	-0.264445	7	0.332725	-0.170386	19.5833	0.29707	30.4173	-0.0733205	2	0.451675
CpG	nM	1000	0.0757704	-0.516048	9.16686	1.00761	0.705882	-0.852585	-0.120341	6.0662	0.518899	57.5223	-0.026468	0.246216	0.000444182	-0.881422	5.36052	-0.2213	3	-0.821326	-0.641349	21.1667	0.915708	48.4145	0.912348	1	-0.735322
CpG	nM	1000	-1.43341	-0.712871	0.244742	1.00889	2.4	0.953471	0.416498	0.335415	-1.57779	1508.25	0.0269781	-0.775408	0.0104436	2.61894	21.2032	0.344651	11	1.48678	1.48346	18.5	-0.126208	34.1672	0.132056	0.857143	-0.904893
CpG	nM	1000	2.37688	-0.215943	25.4868	1.01018	1.33333	-0.183675	0.203521	11.6287	2.55401	6.74426	-0.0283387	1.26283	0.000239646	-0.953021	11.3142	-0.00861519	3	-0.821326	-0.594321	19.25	0.166831	61.1522	1.60997	2.4	0.926473
CpG	nM	1000	3.51743	-0.0671947	21.3028	1.01147	2	0.527041	0.490437	7.51913	1.05048	21.5946	-0.0277916	0.511342	0.00169944	-0.442009	6.46051	-0.182005	10	1.19826	0.191416	21.25	0.948268	41.8159	0.550956	2	0.451675
CpG	nM	1000	2.99481	-0.135354	3.27186	1.01275	3	1.59312	0.823504	1.72533	-1.06927	23.9181	-0.027706	-0.548489	0.00627007	1.15797	7.67168	-0.138739	7	0.332725	0.450651	19.9167	0.42731	34.2352	0.135779	1.2	-0.497923
CpG	nM	1000	3.5539	-0.0624384	23.1219	1.01404	1.2	-0.325818	0.208593	9.39922	1.73833	31.2198	-0.027437	0.855447	0.00179387	-0.408955	8.86263	-0.0961944	3	-0.821326	-0.442159	21.25	0.948268	46.9018	0.829499	1.71429	0.112533
CpG	nM	1000	2.57162	-0.190545	4.10372	1.01532	1	-0.539033	0.0952477	2.65204	-0.730222	54.4459	-0.0265813	-0.378402	0.00661207	1.27769	2.71372	-0.315852	6	0.044212	0.335349	19.3333	0.199391	18.6416	-0.718252	1.09091	-0.627413
CpG	nM	1000	2.79616	-0.161262	18.8288	1.01661	2	0.527041	0.460795	5.96536	0.482005	132.97	-0.0236884	0.229158	0.000718936	-0.785242	6.60288	-0.17692	1	-1.39835	-0.786838	12.5833	-2.43796	21.7674	-0.547056	2	0.451675
CpG	nM	1000	0.673486	-0.438095	34.2249	1.01789	1.33333	-0.183675	0.132041	14.4543	3.58779	35.3212	-0.0272859	1.78025	0.00107098	-0.662007	12.1828	0.0224137	2	-1.10984	-0.583144	18.1667	-0.256448	38.5659	0.372962	1.71429	0.112533
CpG	nM	1000	1.69439	-0.304952	22.1414	1.01918	1.5	-0.00599598	0.236076	8.10135	1.26349	9.30676	-0.0282443	0.617622	0.000825874	-0.747808	7.64209	-0.139796	4	-0.532813	-0.473472	19.5833	0.29707	41.5804	0.538061	1.71429	0.112533
CpG	nM	1000	-2.08365	-0.797674	21.62	1.02046	1.71429	0.222449	0.148412	8.01754	1.23283	37.1575	-0.0272182	0.602804	0.00292774	-0.0120347	17.7623	0.221731	4	-0.532813	-0.107706	14	-1.88444	20.0309	-0.642162	2	0.451675
CpG	nM	1000	-0.766759	-0.625929	6.84313	1.02175	0.75	-0.805552	-0.136577	5.2555	0.222292	14.9486	-0.0280364	0.0971279	0.00233866	-0.218247	4.02409	-0.269042	6	0.044212	-0.147692	21.25	0.948268	35.7216	0.217187	1.09091	-0.627413
CpG	nM	1000	-0.00787478	-0.526957	19.9804	1.02303	1.71429	0.222449	0.239508	7.0076	0.863324	139.68	-0.0234412	0.419942	0.00155069	-0.494083	6.11756	-0.194257	6	0.044212	-0.214709	21.1667	0.915708	36.8272	0.277737	1.71429	0.112533
CpG	nM	1000	-0.848711	-0.636617	21.8843	1.02432	1.2	-0.325818	0.020628	9.31601	1.70789	17.7848	-0.0279319	0.839978	0.00100141	-0.686359	8.38208	-0.113361	5	-0.244301	-0.348007	19.0833	0.101711	37.9521	0.339345	1.71429	0.112533
CpG	nM	1000	1.2368	-0.364629	10.5028	1.0256	0.75	-0.805552	-0.0481923	6.57723	0.705865	14.1367	-0.0280663	0.338899	0.00105426	-0.667859	5.75376	-0.207253	6	0.044212	-0.276967	19.3333	0.199391	32.4642	0.0387855	1.33333	-0.339657
CpG	nM	1000	1.82856	-0.287454	25.5581	1.02689	2	0.527041	0.422159	10.677	2.20583	6.3086	-0.0283547	1.08874	0.00443514	0.51564	9.28385	-0.0811469	6	0.044212	0.159568	19.5833	0.29707	38.6816	0.379301	2.4	0.926473
CpG	nM	1000	1.43813	-0.338372	28.7988	1.02818	1.33333	-0.183675	0.168709	11.3472	2.45103	103.612	-0.02477	1.21313	0.000330866	-0.921089	10.3981	-0.0413412	4	-0.532813	-0.498414	19.75	0.36219	55.563	1.30386	2	0.451675
CpG	nM	1000	-3.33664	-0.961087	13.0416	1.02946	0.923077	-0.621039	-0.184222	8.79852	1.51856	44.8913	-0.0269333	0.745811	0.00109194	-0.654671	10.0225	-0.0547614	5	-0.244301	-0.317911	19.9167	0.42731	48.4538	0.914501	1.5	-0.141824
CpG	nM	1000	3.4122	-0.080919	37.6477	1.03075	1.33333	-0.183675	0.255384	18.3455	5.01147	12.1775	-0.0281385	2.49167	0.00169627	-0.44312	17.6826	0.218882	2	-1.10984	-0.444692	19.3333	0.199391	61.8661	1.64907	2.4	0.926473
CpG	nM	1000	0.810116	-0.420277	11.2794	1.03203	0.75	-0.805552	-0.0645991	7.58322	1.07392	14.6407	-0.0280478	0.522938	0.0065222	1.24623	7.32139	-0.151252	5	-0.244301	0.283558	19.25	0.166831	24.8539	-0.378014	1.5	-0.141824
CpG	nM	1000	3.01583	-0.132612	12.9777	1.03332	1.33333	-0.183675	0.23901	7.2023	0.934558	21.4692	-0.0277962	0.453381	0.000852782	-0.738389	6.44569	-0.182535	3	-0.821326	-0.58075	21.25	0.948268	39.0469	0.399305	1.71429	0.112533
CpG	nM	1000	2.38574	-0.214787	37.1253	1.0346	1.71429	0.222449	0.347421	12.4385	2.85029	201.574	-0.021161	1.41457	0.000424156	-0.888432	11.9688	0.0147662	4	-0.532813	-0.468826	20.25	0.557549	56.4424	1.35202	2	0.451675
CpG	nM	1000	0.457782	-0.466227	14.596	1.03589	0.857143	-0.69133	-0.0405564	7.62305	1.08849	27.876	-0.0275602	0.530467	0.00311484	0.0534603	7.36188	-0.149806	5	-0.244301	-0.113549	19.5833	0.29707	26.6195	-0.281315	1.33333	-0.339657
CpG	nM	1000	1.47214	-0.333937	10.2192	1.03717	0.6	-0.965463	-0.087409	9.22321	1.67394	4.99111	-0.0284033	0.822767	0.000253254	-0.948257	8.10019	-0.123431	3	-0.821326	-0.631005	19.75	0.36219	57.8406	1.4286	2	0.451675
CpG	nM	1000	2.34108	-0.220612	35.5175	1.03846	1.71429	0.222449	0.346765	11.6041	2.54503	45.879	-0.0268969	1.25907	0.000134026	-0.989994	10.8403	-0.0255449	2	-1.10984	-0.708459	21.25	0.948268	67.2694	1.94499	2	0.451675
CpG	nM	1000	1.16978	-0.373369	1.41749	1.03974	2.4	0.953471	0.539948	1.05341	-1.31511	84.7886	-0.0254634	-0.670285	0.00244298	-0.18173	3.03964	-0.304209	5	-0.244301	-0.243413	19.75	0.36219	21.5252	-0.560321	0.631579	-1.17264
CpG	nM	1000	1.60651	-0.316412	8.80223	1.04103	1.09091	-0.442117	0.0941663	5.36475	0.262263	9.40713	-0.0282406	0.117011	0.00175653	-0.422025	5.1747	-0.227939	1	-1.39835	-0.682772	18	-0.321567	21.3625	-0.569234	1.5	-0.141824
CpG	nM	1000	-0.427781	-0.58172	2.91496	1.04231	0.315789	-1.26845	-0.269286	3.19039	-0.533258	4.79127	-0.0284106	-0.280834	0.00100265	-0.685925	2.33663	-0.329323	4	-0.532813	-0.516021	19.0833	0.101711	17.8096	-0.76382	2	0.451675
CpG	nM	1000	1.29896	-0.356522	17.5567	1.0436	2	0.527041	0.404706	6.74594	0.767592	13.3005	-0.0280971	0.369747	0.00121663	-0.611021	5.91296	-0.201566	4	-0.532813	-0.448467	19.75	0.36219	31.072	-0.0374631	2	0.451675
CpG	nM	1000	1.04998	-0.388995	28.8858	1.04488	1.09091	-0.442117	0.0712576	13.0531	3.07517	53.3408	-0.026622	1.52427	0.00714444	1.46405	12.936	0.0493187	10	1.19826	0.903876	20.25	0.557549	46.7748	0.822546	1.71429	0.112533
CpG	nM	1000	6.31215	0.297285	13.6035	1.04617	0.8	-0.752248	0.197069	10.2858	2.06268	27.7677	-0.0275642	1.01756	0.00087651	-0.730082	8.59898	-0.105613	8	0.621237	-0.071486	21.25	0.948268	99.5115	3.71083	1.5	-0.141824
CpG	nM	1000	1.04967	-0.389034	20.3745	1.04746	1.71429	0.222449	0.293623	7.65018	1.09842	21.6765	-0.0277886	0.535315	0.00065032	-0.809262	7.06516	-0.160405	1	-1.39835	-0.78934	17	-0.712286	28.0561	-0.202641	1.71429	0.112533
CpG	nM	1000	-0.611271	-0.60565	30.8425	1.04874	2	0.527041	0.323377	10.9382	2.30139	14.043	-0.0280698	1.13666	0.0023708	-0.206998	9.58977	-0.0702186	4	-0.532813	-0.27001	19.5	0.26451	24.8373	-0.378925	2.4	0.926473
CpG	nM	1000	-1.1548	-0.676536	12.7737	1.05003	0.857143	-0.69133	-0.105946	5.06607	0.152985	620.031	-0.00574461	0.0736201	0.00692068	1.38572	5.28563	-0.223976	6	0.044212	0.401985	19.5833	0.29707	20.9037	-0.594362	1	-0.735322
CpG	nM	1000	2.06402	-0.256746	8.06496	1.05131	1.09091	-0.442117	0.117483	4.99098	0.125511	1885.08	0.0408611	0.0831861	0.00441175	0.507451	4.32469	-0.258304	11	1.48678	0.578641	21.0833	0.883148	27.7061	-0.221804	1.2	-0.497923
CpG	nM	1000	-1.48914	-0.72014	28.5927	1.0526	1.09091	-0.442117	-0.0365534	11.5588	2.52846	8.99464	-0.0282558	1.2501	0.000667122	-0.80338	11.2012	-0.0126536	1	-1.39835	-0.738128	18.6667	-0.0610883	43.3721	0.63619	2	0.451675
CpG	nM	1000	0.612998	-0.445984	13.4452	1.05388	0.923077	-0.621039	-0.00438022	5.66203	0.371027	406.61	-0.0136072	0.17871	0.000937327	-0.708793	5.99066	-0.19879	5	-0.244301	-0.383961	21	0.850588	41.1933	0.516862	1.09091	-0.627413
CpG	nM	1000	2.17742	-0.241956	19.8947	1.05517	1.2	-0.325818	0.162465	8.53813	1.42329	13.7492	-0.0280806	0.697605	0.00218125	-0.273349	8.07929	-0.124178	2	-1.10984	-0.502455	16.75	-0.809965	25.6913	-0.332152	2	0.451675
CpG	nM	1000	0.12539	-0.509577	11.2965	1.05645	0.923077	-0.621039	-0.0247208	5.49127	0.308551	383.065	-0.0144747	0.147038	0.00189182	-0.374667	5.18754	-0.22748	7	0.332725	-0.0898075	19.5833	0.29707	23.1152	-0.473239	1.09091	-0.627413
CpG	nM	1000	1.06549	-0.386971	17.7897	1.05774	0.857143	-0.69133	-0.00685391	8.9677	1.58046	48.1185	-0.0268144	0.776821	0.000576703	-0.835032	8.49325	-0.10939	4	-0.532813	-0.492412	21.25	0.948268	50.4927	1.02617	1.5	-0.141824
CpG	nM	1000	1.15669	-0.375077	7.57827	1.05902	1.71429	0.222449	0.302132	3.5715	-0.393823	5.11665	-0.0283986	-0.211111	0.00160467	-0.475184	3.21612	-0.297905	2	-1.10984	-0.627643	18.1667	-0.256448	20.3162	-0.626536	1.71429	0.112533
CpG	nM	1000	0.227811	-0.496219	8.35105	1.06031	1.71429	0.222449	0.26218	3.64593	-0.366595	6.43066	-0.0283502	-0.197472	0.00600459	1.06504	3.27007	-0.295978	4	-0.532813	0.0787484	17.6667	-0.451807	13.0498	-1.02451	1.71429	0.112533
CpG	nM	1000	2.04419	-0.259331	21.141	1.06159	1.2	-0.325818	0.158815	9.90561	1.9236	18.3236	-0.0279121	0.947845	0.00079096	-0.76003	9.78688	-0.0631772	3	-0.821326	-0.548178	19.0833	0.101711	37.9309	0.338183	2	0.451675
CpG	nM	1000	0.938145	-0.403579	11.5289	1.06288	1.33333	-0.183675	0.158542	5.40613	0.277403	5.59458	-0.028381	0.124511	0.000347602	-0.91523	4.97123	-0.235207	1	-1.39835	-0.849596	17.1667	-0.647166	19.921	-0.648183	2	0.451675
CpG	nM	1000	0.48002	-0.463327	5.72187	1.06417	1.71429	0.222449	0.274429	3.27037	-0.503997	2.50614	-0.0284948	-0.266246	0.00280533	-0.0548855	2.88873	-0.3096	3	-0.821326	-0.395271	17.6667	-0.451807	14.1572	-0.963854	1.71429	0.112533
CpG	nM	1000	1.15623	-0.375138	10.0371	1.06545	1.2	-0.325818	0.121498	6.03999	0.509307	41.9229	-0.0270427	0.241132	0.00296572	0.00125818	6.5244	-0.179723	3	-0.821326	-0.333264	19.8333	0.39475	25.3316	-0.351851	1.71429	0.112533
CpG	nM	1000	2.29437	-0.226704	21.7267	1.06674	1	-0.539033	0.100333	8.33982	1.35074	87.7866	-0.025353	0.662691	0.00243039	-0.186137	7.43733	-0.14711	9	0.90975	0.192168	19.9167	0.42731	31.5209	-0.0128794	2	0.451675
CpG	nM	1000	-2.65852	-0.872648	25.3922	1.06802	1.5	-0.00599598	0.063126	10.1318	2.00636	13.191	-0.0281012	0.989128	0.0100575	2.48377	9.05328	-0.0893838	11	1.48678	1.29372	19.9167	0.42731	33.7716	0.110388	1.71429	0.112533
CpG	nM	1000	6.24683	0.288766	14.1369	1.06931	1.33333	-0.183675	0.391466	6.56497	0.701379	37.2165	-0.027216	0.337082	0.000461483	-0.875365	5.14023	-0.22917	4	-0.532813	-0.545783	21.1667	0.915708	51.7778	1.09655	2	0.451675
CpG	nM	1000	-1.50748	-0.722531	24.5229	1.07059	1.71429	0.222449	0.19017	9.28776	1.69755	23.4441	-0.0277234	0.834915	0.001449	-0.529677	8.74382	-0.100439	6	0.044212	-0.195301	18.3333	-0.191328	38.6603	0.378133	2.4	0.926473
CpG	nM	1000	3.46698	-0.0737751	12.0479	1.07188	0.75	-0.805552	0.0641836	8.02203	1.23447	55.7152	-0.0265345	0.603966	0.00437239	0.493674	7.69072	-0.138058	1	-1.39835	-0.347578	19.6667	0.32963	26.308	-0.298381	1.71429	0.112533
CpG	nM	1000	12.5849	1.11536	12.441	1.07316	2.4	0.953471	1.04733	4.38236	-0.0971607	19.3928	-0.0278727	-0.0625167	0.00205141	-0.3188	7.98535	-0.127533	8	0.621237	0.0583012	18.8333	0.00403145	0	-1.73921	0	-1.92232
CpG	nM	1000	0.517465	-0.458443	21.094	1.07445	1.09091	-0.442117	0.0579626	9.69399	1.84618	38.9702	-0.0271514	0.909513	0.00413673	0.411179	9.75755	-0.0642251	7	0.332725	0.226559	20.4167	0.622669	56.737	1.36816	1.5	-0.141824
CpG	nM	1000	2.76881	-0.164828	1.69805	1.07573	3	1.59312	0.834674	2.05469	-0.948773	4.86371	-0.028408	-0.48859	0.00163574	-0.464308	5.48425	-0.21688	4	-0.532813	-0.404667	20.25	0.557549	32.2485	0.0269714	1.5	-0.141824
CpG	nM	1000	0.7479	-0.428391	12.0339	1.07702	0.705882	-0.852585	-0.0679853	6.04334	0.510532	61.7545	-0.026312	0.24211	0.000801547	-0.756324	6.3838	-0.184746	5	-0.244301	-0.395123	19.8333	0.39475	39.1736	0.406246	1.5	-0.141824
CpG	nM	1000	-4.64049	-1.13113	15.3302	1.0783	0.705882	-0.852585	-0.301804	8.70339	1.48375	8.14657	-0.028287	0.727732	0.00221876	-0.260219	8.29984	-0.116299	5	-0.244301	-0.206939	19.0833	0.101711	38.8147	0.38659	2	0.451675
CpG	nM	1000	0.122548	-0.509947	27.153	1.07959	1.33333	-0.183675	0.128656	11.7725	2.60663	9.02383	-0.0282547	1.28919	0.00246547	-0.173857	11.4628	-0.00330659	3	-0.821326	-0.33283	19.3333	0.199391	42.9195	0.611397	2	0.451675
CpG	nM	1000	3.08676	-0.123362	6.60929	1.08088	0.545455	-1.02361	-0.0220332	6.10945	0.53472	266.409	-0.0187724	0.257974	0.00110692	-0.649425	5.67005	-0.210243	5	-0.244301	-0.36799	20.5833	0.687789	39.5283	0.425671	1.2	-0.497923
CpG	nM	1000	-1.05543	-0.663576	13.7577	1.08216	1.2	-0.325818	0.0309221	7.44314	1.02267	7.49668	-0.028311	0.49718	0.00689037	1.37511	7.34122	-0.150544	6	0.044212	0.422926	19.4167	0.231951	41.0273	0.50777	2.4	0.926473
CpG	nM	1000	1.07325	-0.385959	6.34463	1.08345	0.923077	-0.621039	0.0254827	3.65614	-0.362859	13.0406	-0.0281067	-0.195483	0.00415524	0.41766	3.02746	-0.304645	7	0.332725	0.14858	20	0.45987	21.0975	-0.583748	1.09091	-0.627413
CpG	nM	1000	0.00562322	-0.525196	22.0605	1.08473	1.5	-0.00599598	0.184513	8.3921	1.36986	25.4807	-0.0276484	0.671107	0.00051924	-0.855147	7.39956	-0.14846	2	-1.10984	-0.704482	19.25	0.166831	32.6041	0.0464485	1.71429	0.112533
CpG	nM	1000	1.01448	-0.393623	20.2774	1.08602	1.5	-0.00599598	0.228799	9.03113	1.60366	14.874	-0.0280392	0.78781	0.00093875	-0.708295	7.34898	-0.150267	3	-0.821326	-0.559963	21.25	0.948268	33.3468	0.0871207	1.71429	0.112533
CpG	nM	1000	3.51086	-0.0680516	18.9606	1.0873	1.5	-0.00599598	0.337752	8.43384	1.38514	32.4181	-0.0273928	0.678871	0.00387532	0.31967	8.40993	-0.112366	3	-0.821326	-0.204674	17.5833	-0.484367	21.9228	-0.538547	2	0.451675
CpG	nM	1000	-0.132595	-0.543223	27.834	1.08859	1.71429	0.222449	0.255938	10.066	1.9823	89.5003	-0.0252899	0.978505	0.00267017	-0.1022	9.17949	-0.0848751	3	-0.821326	-0.336134	19.8333	0.39475	28.9721	-0.152471	2	0.451675
CpG	nM	1000	1.27065	-0.360215	5.55886	1.08987	1.5	-0.00599598	0.241221	4.60842	-0.0144518	3.55553	-0.0284562	-0.021454	0.000394281	-0.89889	4.18856	-0.263166	1	-1.39835	-0.853469	15.25	-1.39604	18.4781	-0.727205	2.4	0.926473
CpG	nM	1000	0.48432	-0.462766	10.431	1.09116	1.09091	-0.442117	0.0620916	4.82597	0.0651404	10.363	-0.0282054	0.0184675	0.000400417	-0.896742	4.16501	-0.264008	3	-0.821326	-0.660692	19.3333	0.199391	35.9454	0.229444	1.5	-0.141824
CpG	nM	1000	3.41425	-0.0806522	31.148	1.09244	1.71429	0.222449	0.411413	11.7713	2.60619	11.3887	-0.0281676	1.28901	0.00269132	-0.0947964	10.8769	-0.0242373	2	-1.10984	-0.409624	18.9167	0.0365913	33.2503	0.0818348	2.4	0.926473
CpG	nM	1000	-2.26496	-0.821321	7.00152	1.09373	0.923077	-0.621039	-0.11621	3.94594	-0.256829	17.5425	-0.0279409	-0.142385	0.00367098	0.248141	3.41829	-0.290683	6	0.044212	0.000556808	19.0833	0.101711	19.5913	-0.66624	1.09091	-0.627413
CpG	nM	1000	1.21438	-0.367553	6.57602	1.09501	1.2	-0.325818	0.133881	4.12961	-0.189633	5.55404	-0.0283825	-0.109008	0.000341306	-0.917434	3.24715	-0.296797	3	-0.821326	-0.678519	19.5	0.26451	18.9631	-0.700645	3	1.63867
CpG	nM	1000	-0.10369	-0.539453	17.9381	1.0963	1.09091	-0.442117	0.0382432	7.67695	1.10821	16.3408	-0.0279851	0.540114	0.000556427	-0.84213	8.90202	-0.0947871	4	-0.532813	-0.48991	20.0833	0.49243	45.7411	0.765933	1.5	-0.141824
CpG	nM	1000	13.8286	1.27756	12.216	1.09759	4	2.65919	1.67811	3.8879	-0.278064	63.4578	-0.0262493	-0.152157	0.000376379	-0.905157	4.77168	-0.242336	5	-0.244301	-0.463931	20.3333	0.590109	42.4076	0.583362	1.5	-0.141824
CpG	nM	1000	2.66378	-0.178526	12.1266	1.09887	1.2	-0.325818	0.198175	6.6798	0.743392	6.52409	-0.0283468	0.357523	0.00536961	0.842757	6.47023	-0.181658	2	-1.10984	-0.14958	20.1667	0.524989	27.5125	-0.23241	2	0.451675
CpG	nM	1000	0.0798652	-0.515514	22.9968	1.10016	1.71429	0.222449	0.26903	8.34122	1.35125	10.7	-0.0281929	0.661527	0.000679746	-0.798961	7.74534	-0.136107	4	-0.532813	-0.489294	20.9167	0.818028	38.4242	0.365202	1.71429	0.112533
CpG	nM	1000	-0.578983	-0.601439	15.867	1.10144	1.33333	-0.183675	0.105442	6.23652	0.58121	11.9185	-0.0281481	0.276531	0.000742652	-0.77694	5.74843	-0.207443	1	-1.39835	-0.794245	19.8333	0.39475	22.9803	-0.48063	1.71429	0.112533
CpG	nM	1000	1.11372	-0.380681	9.26792	1.10273	1.71429	0.222449	0.314831	3.65089	-0.364778	20.0116	-0.0278499	-0.196314	0.00121247	-0.612476	13.0584	0.0536905	2	-1.10984	-0.556208	15	-1.49372	19.7042	-0.660054	1.5	-0.141824
CpG	nM	1000	1.75344	-0.297251	13.2033	1.10401	0.923077	-0.621039	0.0619074	8.12724	1.27296	865.839	0.00331119	0.638135	0.0029138	-0.0169169	7.74005	-0.136296	12	1.77529	0.540692	21.0833	0.883148	67.92	1.98062	1.33333	-0.339657
CpG	nM	1000	1.30624	-0.355574	7.24353	1.1053	1.33333	-0.183675	0.188683	3.69579	-0.34835	10.5528	-0.0281984	-0.188274	0.00123187	-0.605688	3.19905	-0.298515	2	-1.10984	-0.671347	18.75	-0.0285284	20.1778	-0.634119	1.71429	0.112533
CpG	nM	1000	1.96763	-0.269317	11.6602	1.10658	0.857143	-0.69133	0.0486454	6.27389	0.594883	8.59361	-0.0282705	0.283306	0.00335078	0.136053	6.04726	-0.196768	2	-1.10984	-0.390185	19.6667	0.32963	22.1676	-0.525138	1.33333	-0.339657
CpG	nM	1000	3.98792	-0.00583534	26.7803	1.10787	2	0.527041	0.543025	9.16107	1.6512	556.223	-0.00809534	0.821554	0.00374555	0.274242	9.03959	-0.0898729	10	1.19826	0.460877	19.8333	0.39475	48.4634	0.915026	2	0.451675
CpG	nM	1000	1.9428	-0.272555	21.8048	1.10915	1.09091	-0.442117	0.131494	10.1981	2.03063	18.6213	-0.0279011	1.00136	0.00669337	1.30615	8.96973	-0.0923683	7	0.332725	0.515501	18.8333	0.00403145	38.5913	0.374351	2	0.451675
CpG	nM	1000	1.90945	-0.276904	13.7748	1.11044	1.2	-0.325818	0.169239	7.69699	1.11555	308.016	-0.0172396	0.549154	0.00038102	-0.903532	199.562	6.71616	6	0.044212	1.95228	13.5833	-2.04724	21.2865	-0.573394	1.5	-0.141824
CpG	nM	1000	1.35208	-0.349595	10.9577	1.11172	0.705882	-0.852585	-0.0301516	7.09545	0.895463	8.89745	-0.0282593	0.433602	0.00152732	-0.502264	6.79939	-0.169899	4	-0.532813	-0.401659	20.3333	0.590109	34.3185	0.140339	1.5	-0.141824
CpG	nM	1000	-3.62325	-0.998465	12.1061	1.11301	0.75	-0.805552	-0.230336	11.6683	2.56849	18.1931	-0.0279169	1.27029	0.000676069	-0.800248	12.4316	0.031301	4	-0.532813	-0.43392	19.5	0.26451	57.7179	1.42188	1.71429	0.112533
CpG	nM	1000	1.85601	-0.283874	23.7521	1.1143	1.2	-0.325818	0.168201	10.0337	1.97046	91.7807	-0.0252058	0.972628	0.00180203	-0.406097	9.32773	-0.0795795	10	1.19826	0.237529	19.9167	0.42731	45.7804	0.768083	1.71429	0.112533
CpG	nM	1000	0.919251	-0.406043	6.15139	1.11558	2	0.527041	0.412193	3.75829	-0.325484	2.84049	-0.0284825	-0.176983	0.00315178	0.0663892	3.20872	-0.298169	3	-0.821326	-0.351035	16.25	-1.00532	14.1913	-0.961984	2	0.451675
CpG	nM	1000	4.71288	0.0887125	9.61715	1.11687	1.2	-0.325818	0.293253	5.21212	0.206421	32.5882	-0.0273866	0.0895173	0.00335173	0.136384	8.00426	-0.126858	5	-0.244301	-0.0782581	18.8333	0.00403145	24.4403	-0.40067	1.71429	0.112533
CpG	nM	1000	0.686482	-0.436401	22.6038	1.11815	1.2	-0.325818	0.118644	9.85928	1.90665	43.1301	-0.0269982	0.939827	0.00365102	0.241151	9.12537	-0.0868085	10	1.19826	0.450868	20.9167	0.818028	44.4816	0.696951	1.71429	0.112533
CpG	nM	1000	1.35768	-0.348865	21.1092	1.11944	1.5	-0.00599598	0.254858	8.00884	1.22964	15.2	-0.0280272	0.600806	0.000630279	-0.816277	7.6781	-0.13851	2	-1.10984	-0.688208	18.3333	-0.191328	29.2016	-0.139904	1.71429	0.112533
CpG	nM	1000	-0.0606378	-0.533838	7.74831	1.12072	1	-0.539033	0.0159502	4.32056	-0.119772	24.0027	-0.0277029	-0.0737374	0.00368172	0.251899	3.54571	-0.286131	2	-1.10984	-0.381357	16.75	-0.809965	12.8983	-1.0328	1.09091	-0.627413
CpG	nM	1000	0.229599	-0.495986	10.2096	1.12201	0.857143	-0.69133	-0.0217695	5.16615	0.189601	33.6451	-0.0273476	0.0811267	0.00274549	-0.0758345	5.04935	-0.232416	4	-0.532813	-0.280355	19	0.0691512	24.1264	-0.417858	1.09091	-0.627413
CpG	nM	1000	2.61532	-0.184846	23.7007	1.12329	1.5	-0.00599598	0.310817	10.4942	2.13896	21.4569	-0.0277966	1.05558	0.000495652	-0.863404	11.0221	-0.0190505	4	-0.532813	-0.471756	19.75	0.36219	56.9737	1.38112	2	0.451675
CpG	nM	1000	2.26386	-0.230683	27.5597	1.12458	1.2	-0.325818	0.189359	11.6617	2.56609	90.2749	-0.0252613	1.27041	0.000979203	-0.694134	16.8978	0.190846	10	1.19826	0.231658	19.25	0.166831	53.0855	1.16817	1.5	-0.141824
CpG	nM	1000	1.08035	-0.385033	6.43722	1.12586	1	-0.539033	0.0672657	4.64299	-0.00180464	15.7767	-0.0280059	-0.0149053	0.00394809	0.345144	4.16875	-0.263874	12	1.77529	0.618853	21	0.850588	28.7485	-0.164718	1.33333	-0.339657
CpG	nM	1000	2.83279	-0.156485	22.3838	1.12715	1.71429	0.222449	0.397704	9.27567	1.69313	12.679	-0.02812	0.832505	0.000561955	-0.840194	8.02958	-0.125954	1	-1.39835	-0.788166	17.4167	-0.549486	27.3616	-0.240672	2	0.451675
CpG	nM	1000	3.50077	-0.0693683	10.9663	1.12843	1.09091	-0.442117	0.205649	6.75579	0.771195	5.25768	-0.0283934	0.371401	0.000853761	-0.738046	6.14158	-0.193399	4	-0.532813	-0.488086	19.8333	0.39475	42.8418	0.607144	2	0.451675
CpG	nM	1000	-1.55657	-0.728934	24.2277	1.12972	1.09091	-0.442117	-0.0137774	11.3289	2.44432	96.5503	-0.0250301	1.20964	0.00397229	0.353614	9.65462	-0.067902	6	0.044212	0.109975	19.3333	0.199391	38.7562	0.383383	1.5	-0.141824
CpG	nM	1000	7.20421	0.413625	5.00443	1.131	3	1.59312	1.04592	2.64001	-0.734623	8.1414	-0.0282872	-0.381455	0.00472722	0.617883	5.44426	-0.218309	6	0.044212	0.147929	19.0833	0.101711	27.1948	-0.249808	1.71429	0.112533
CpG	nM	1000	10.962	0.903713	8.98591	1.13229	2	0.527041	0.854348	4.67806	0.0110258	4.02691	-0.0284388	-0.00870647	0.000419914	-0.889917	4.06576	-0.267553	4	-0.532813	-0.563428	18.5833	-0.0936482	28.6832	-0.168294	2.4	0.926473
CpG	nM	1000	-3.26596	-0.951868	27.0035	1.13358	1.33333	-0.183675	-0.00065579	10.3842	2.09869	9.48756	-0.0282376	1.03522	0.00103547	-0.674437	10.1686	-0.0495397	2	-1.10984	-0.611272	18.4167	-0.158768	37.3967	0.308927	2	0.451675
LPS	ng/mL	333	9.80609	0.752956	12.2634	1.40865	2.4	0.953471	1.03836	4.05791	-0.215864	17.768	-0.0279325	-0.121898	0.000473569	-0.590925	3.84285	-0.275516	3	-0.821326	-0.562589	21.25	0.948268	48.1336	0.896965	2	0.451675
LPS	ng/mL	333	21.5415	2.28346	16.5495	1.40993	4	2.65919	2.11753	6.03698	0.508207	15.842	-0.0280035	0.240102	0.000447551	-0.592043	5.54226	-0.214808	3	-0.821326	-0.542726	19.8333	0.39475	36.5131	0.260535	3	1.63867
LPS	ng/mL	333	17.911	1.80997	25.6272	1.41122	2.4	0.953471	1.39155	8.20177	1.30023	96.6755	-0.0250255	0.637601	0.00159831	-0.59316	8.78546	-0.0989511	5	-0.244301	-0.312137	20.3333	0.590109	64.7272	1.80576	2.4	0.926473
LPS	ng/mL	333	12.1809	1.06268	9.12357	1.4125	4	2.65919	1.71146	3.36846	-0.468109	61.938	-0.0263053	-0.247207	0.00200352	-0.594277	4.60924	-0.248138	2	-1.10984	-0.650751	12.25	-2.5682	18.1319	-0.746164	1.71429	0.112533
LPS	ng/mL	333	29.3178	3.29762	25.0023	1.41379	3	1.59312	2.10151	8.07932	1.25543	306.526	-0.0172944	0.619067	0.00110381	-0.595394	7.92808	-0.129579	6	0.044212	-0.226921	20.25	0.557549	58.7858	1.48037	3	1.63867
LPS	ng/mL	333	7.61199	0.466807	7.62327	1.41507	3	1.59312	1.15833	2.42816	-0.812131	14.397	-0.0280567	-0.420094	0.00136906	-0.596512	2.40644	-0.326829	1	-1.39835	-0.773897	20.75	0.752908	20.5358	-0.614507	1.5	-0.141824
LPS	ng/mL	333	18.3236	1.86379	24.4652	1.41636	0.521739	-1.0489	0.74375	12.5601	2.89477	1354.42	0.021311	1.45804	0.000314951	-0.597629	11.9914	0.0155736	6	0.044212	-0.179281	20.9167	0.818028	106.384	4.08721	2.4	0.926473
LPS	ng/mL	333	30.5788	3.46209	28.0184	1.41764	1.71429	0.222449	1.70073	11.2125	2.40174	286.054	-0.0180486	1.19184	0.00033448	-0.598746	11.2182	-0.0120466	7	0.332725	-0.0926894	21.25	0.948268	93.6708	3.39094	3	1.63867
LPS	ng/mL	333	19.325	1.99439	20.0953	1.41893	3	1.59312	1.66881	6.63392	0.726607	38.403	-0.0271723	0.349717	0.00110574	-0.599864	6.70245	-0.173363	6	0.044212	-0.243005	21.25	0.948268	74.6379	2.34855	2.4	0.926473
LPS	ng/mL	333	20.1476	2.10168	19.0448	1.42021	1.33333	-0.183675	1.11274	6.76127	0.7732	41.4988	-0.0270583	0.373071	0.000196862	-0.600981	7.02608	-0.161801	12	1.77529	0.337502	21.1667	0.915708	98.7946	3.67157	2.4	0.926473
LPS	ng/mL	333	16.8923	1.67712	18.1148	1.4215	3	1.59312	1.56391	6.15114	0.549975	143.983	-0.0232827	0.263346	0.000716376	-0.602098	5.53733	-0.214984	5	-0.244301	-0.353794	21.1667	0.915708	62.7227	1.69598	2.4	0.926473
LPS	ng/mL	333	18.1745	1.84434	26.9915	1.42278	2	0.527041	1.26472	9.29719	1.701	131.944	-0.0237262	0.838638	0.000334458	-0.603215	8.95629	-0.0928486	5	-0.244301	-0.313455	21.1667	0.915708	75.0532	2.37129	2.4	0.926473
LPS	ng/mL	333	12.4085	1.09236	12.3863	1.42407	3	1.59312	1.36985	4.98095	0.121844	10.1163	-0.0282144	0.0468147	0.000266979	-0.604333	5.21013	-0.226673	2	-1.10984	-0.646948	21.25	0.948268	58.6311	1.47189	2.4	0.926473
LPS	ng/mL	333	4.79146	0.09896	17.9362	1.42536	1.5	-0.00599598	0.506106	6.68319	0.744631	464.349	-0.0114801	0.366575	0.000281914	-0.60545	6.16808	-0.192452	7	0.332725	-0.155059	21.25	0.948268	64.7645	1.80781	2	0.451675
LPS	ng/mL	333	24.8527	2.71529	20.1738	1.42664	3	1.59312	1.91168	6.50294	0.678685	688.89	-0.00320779	0.337739	0.000572731	-0.606567	6.47254	-0.181576	5	-0.244301	-0.344148	21.0833	0.883148	56.1186	1.33429	3	1.63867
LPS	ng/mL	333	30.9636	3.51227	30.2942	1.42793	3	1.59312	2.17777	10.0493	1.97619	624.365	-0.00558494	0.985301	0.000659264	-0.607685	9.13858	-0.0863365	5	-0.244301	-0.312774	21	0.850588	57.3542	1.40196	3	1.63867
LPS	ng/mL	333	9.92118	0.767965	12.1218	1.42921	1.33333	-0.183675	0.671167	5.06537	0.152728	14.4867	-0.0280534	0.0623375	0.000589233	-0.608802	5.21846	-0.226375	9	0.90975	0.0248576	21.25	0.948268	64.863	1.8132	2	0.451675
LPS	ng/mL	333	7.45008	0.445692	11.9487	1.4305	2.4	0.953471	0.94322	4.01809	-0.230435	229.004	-0.0201504	-0.125293	0.00176842	-0.609919	3.70916	-0.280292	7	0.332725	-0.185829	21.25	0.948268	37.389	0.308505	2	0.451675
LPS	ng/mL	333	12.2443	1.07094	13.8806	1.43178	3	1.59312	1.36528	5.10179	0.166054	7.33716	-0.0283168	0.0688684	0.00120532	-0.611036	4.76435	-0.242598	6	0.044212	-0.269807	18.5833	-0.0936482	28.2456	-0.192259	2.4	0.926473
LPS	ng/mL	333	8.92375	0.637884	7.3786	1.43307	0.324324	-1.25935	0.270532	4.73494	0.0318353	9.17147	-0.0282493	0.001793	0.00109905	-0.612154	3.90159	-0.273418	7	0.332725	-0.184282	21	0.850588	36.7593	0.274018	1.5	-0.141824
LPS	ng/mL	333	19.9148	2.07131	14.7821	1.43435	4	2.65919	2.05495	5.2312	0.213402	966.825	0.00703164	0.110217	0.00203545	-0.613271	4.99166	-0.234477	2	-1.10984	-0.652529	19.25	0.166831	29.4744	-0.124962	2.4	0.926473
LPS	ng/mL	333	12.8891	1.15504	18.9178	1.43564	2.4	0.953471	1.18138	6.72612	0.760338	26.0057	-0.0276291	0.366354	0.000550908	-0.614388	9.60563	-0.069652	4	-0.532813	-0.405618	21.25	0.948268	76.1106	2.42921	2.4	0.926473
LPS	ng/mL	333	13.3013	1.20879	12.7767	1.43692	2.4	0.953471	1.19973	4.12015	-0.193095	19.3933	-0.0278727	-0.110484	0.00172072	-0.615506	4.1665	-0.263955	2	-1.10984	-0.6631	21.1667	0.915708	38.384	0.363002	2	0.451675
LPS	ng/mL	333	6.18506	0.280711	8.81514	1.43821	1.09091	-0.442117	0.425601	3.60755	-0.380635	301.387	-0.0174838	-0.199059	0.000671784	-0.616623	3.19994	-0.298483	1	-1.39835	-0.771152	21.25	0.948268	29.327	-0.133033	1.71429	0.112533
LPS	ng/mL	333	5.34033	0.170543	5.41001	1.43949	3	1.59312	1.06772	1.96846	-0.98032	223.594	-0.0203497	-0.500335	0.00156553	-0.61774	1.76569	-0.349719	1	-1.39835	-0.788603	20.0833	0.49243	11.685	-1.09925	1.09091	-0.627413
LPS	ng/mL	333	15.3932	1.48162	13.0487	1.44078	3	1.59312	1.50517	4.47567	-0.0630193	159.157	-0.0227237	-0.0428715	0.000177465	-0.618857	3.90328	-0.273358	1	-1.39835	-0.763522	21.25	0.948268	52.8286	1.1541	2.4	0.926473
LPS	ng/mL	333	18.5956	1.89927	18.3998	1.44206	2.4	0.953471	1.4316	6.61346	0.719119	8.31681	-0.0282807	0.345419	0.00148041	-0.619975	6.47725	-0.181407	3	-0.821326	-0.540903	18.8333	0.00403145	35.8689	0.225251	3	1.63867
LPS	ng/mL	333	12.3604	1.08609	22.8232	1.44335	1.33333	-0.183675	0.78192	8.13164	1.27457	303.809	-0.0173945	0.628587	0.000308608	-0.621092	7.36556	-0.149674	2	-1.10984	-0.626868	21.25	0.948268	96.1054	3.52428	2.4	0.926473
LPS	ng/mL	333	13.3485	1.21495	13.57	1.44464	2.4	0.953471	1.20435	4.17704	-0.172279	323.365	-0.0166741	-0.0944764	0.000627854	-0.622209	4.07989	-0.267049	2	-1.10984	-0.666365	21.1667	0.915708	45.3929	0.746862	2	0.451675
LPS	ng/mL	333	14.4725	1.36154	15.1327	1.44592	3	1.59312	1.46686	4.89395	0.0900118	92.5877	-0.0251761	0.0324178	0.00110253	-0.623326	4.5866	-0.248947	6	0.044212	-0.276021	21.0833	0.883148	48.2282	0.902148	2.4	0.926473
LPS	ng/mL	333	5.14223	0.144708	12.084	1.44721	1.2	-0.325818	0.422032	5.25795	0.223188	148.626	-0.0231116	0.100038	0.000880672	-0.624444	5.23204	-0.22589	4	-0.532813	-0.461049	20.6667	0.720349	40.0892	0.45639	2	0.451675
LPS	ng/mL	333	22.0092	2.34445	18.7931	1.44849	3	1.59312	1.79535	5.85444	0.441422	331.08	-0.0163899	0.212516	0.000750999	-0.625561	5.78861	-0.206008	5	-0.244301	-0.358623	20.5833	0.687789	52.157	1.11732	2.4	0.926473
LPS	ng/mL	333	21.9791	2.34053	20.4374	1.44978	1.71429	0.222449	1.33758	8.98224	1.58577	20.0263	-0.0278494	0.778963	0.000706442	-0.626678	9.14033	-0.0862741	6	0.044212	-0.222913	19.75	0.36219	57.2437	1.39591	3	1.63867
LPS	ng/mL	333	14.6537	1.38517	11.1325	1.45106	4	2.65919	1.83181	4.52442	-0.0451851	303.066	-0.0174219	-0.0313035	0.000872765	-0.627796	3.58193	-0.284837	2	-1.10984	-0.674157	21.25	0.948268	33.9059	0.117742	2	0.451675
LPS	ng/mL	333	6.57554	0.331636	6.02354	1.45235	1.71429	0.222449	0.668811	2.81803	-0.669494	972.613	0.00724485	-0.331124	0.000780197	-0.628913	2.60892	-0.319596	2	-1.10984	-0.686116	21.0833	0.883148	33.048	0.0707573	1.5	-0.141824
LPS	ng/mL	333	18.4435	1.87943	14.5455	1.45363	4	2.65919	1.99742	4.96239	0.115052	1595.33	0.0301863	0.0726189	0.00057307	-0.63003	4.63723	-0.247139	2	-1.10984	-0.662336	19.9167	0.42731	30.6282	-0.0617722	2.4	0.926473
LPS	ng/mL	333	10.8099	0.883868	12.6866	1.45492	2.4	0.953471	1.09742	4.2504	-0.145441	12.3706	-0.0281314	-0.086786	0.000636258	-0.631147	4.20789	-0.262476	1	-1.39835	-0.763992	19.3333	0.199391	28.6247	-0.171499	2	0.451675
LPS	ng/mL	333	19.5207	2.01991	21.4772	1.4562	2.4	0.953471	1.47653	6.55237	0.696772	434.21	-0.0125904	0.342091	0.000353745	-0.632265	6.46357	-0.181896	3	-0.821326	-0.545162	21.1667	0.915708	59.4006	1.51404	2.4	0.926473
LPS	ng/mL	333	14.7939	1.40346	12.7518	1.45749	3	1.59312	1.48469	4.73363	0.0313578	11.4555	-0.0281651	0.00159636	0.00381977	-0.633382	4.28229	-0.259818	6	0.044212	-0.282996	20	0.45987	26.6906	-0.277424	2.4	0.926473
LPS	ng/mL	333	29.3442	3.30106	22.4664	1.45877	4	2.65919	2.47301	8.11851	1.26976	10.9579	-0.0281834	0.62079	0.000609652	-0.634499	7.63754	-0.139958	4	-0.532813	-0.435757	20.1667	0.524989	44.2048	0.681793	3	1.63867
LPS	ng/mL	333	6.63532	0.339433	10.6381	1.46006	2	0.527041	0.775511	3.69718	-0.347844	11.0467	-0.0281802	-0.188012	0.0017038	-0.635617	3.5637	-0.285488	1	-1.39835	-0.773152	19.0833	0.101711	29.6055	-0.117783	2	0.451675
LPS	ng/mL	333	15.2627	1.4646	15.0905	1.46135	3	1.59312	1.50635	5.47376	0.302144	10.5855	-0.0281972	0.136974	0.00170969	-0.636734	5.14315	-0.229066	3	-0.821326	-0.562375	18.75	-0.0285284	33.0069	0.0685065	2.4	0.926473
LPS	ng/mL	333	12.6095	1.11857	13.7424	1.46263	2	0.527041	1.03608	4.63229	-0.00571806	254.544	-0.0192095	-0.0124638	0.00102294	-0.637851	4.25444	-0.260813	2	-1.10984	-0.669501	21.25	0.948268	29.2364	-0.137998	2	0.451675
LPS	ng/mL	333	15.5562	1.50287	13.1722	1.46392	3	1.59312	1.51997	4.7148	0.0244674	222.467	-0.0203912	0.0020381	0.000853706	-0.638968	4.99787	-0.234255	8	0.621237	-0.0839955	20.25	0.557549	40.3417	0.470217	2.4	0.926473
LPS	ng/mL	333	16.487	1.62426	27.781	1.4652	2.4	0.953471	1.34764	9.1815	1.65867	1633.71	0.0316002	0.845137	0.000317579	-0.640086	8.65313	-0.103678	12	1.77529	0.343841	21.0833	0.883148	102.919	3.89748	2.4	0.926473
LPS	ng/mL	333	19.087	1.96335	23.8166	1.46649	3	1.59312	1.67432	7.42369	1.01556	314.758	-0.0169911	0.499283	0.000124753	-0.641203	7.20039	-0.155575	7	0.332725	-0.154684	21.25	0.948268	109.947	4.28234	2.4	0.926473
LPS	ng/mL	333	19.9827	2.08017	24.4942	1.46777	3	1.59312	1.71369	6.12506	0.540434	8.34642	-0.0282796	0.256077	0.000891722	-0.64232	14.1564	0.0929157	9	0.90975	0.120115	21.1667	0.915708	0	-1.73921	0	-1.92232
LPS	ng/mL	333	37.1817	4.32322	28.236	1.46906	4	2.65919	2.81716	9.50218	1.776	830.092	0.00199426	0.888997	0.000795564	-0.643437	9.58427	-0.0704152	3	-0.821326	-0.511726	21.25	0.948268	67.261	1.94454	3	1.63867
LPS	ng/mL	333	11.1023	0.922004	19.4826	1.47034	2.4	0.953471	1.11527	6.67751	0.742554	5684.91	0.18085	0.461702	0.00296289	-0.644555	6.43675	-0.182854	2	-1.10984	-0.645749	21.1667	0.915708	48.6514	0.925326	2.4	0.926473
LPS	ng/mL	333	42.4048	5.0044	35.6258	1.47163	3	1.59312	2.68971	11.2606	2.41936	32.9855	-0.0273719	1.19599	0.0019818	-0.645672	11.7027	0.00526194	7	0.332725	-0.102562	20.5	0.655229	49.6073	0.977675	3	1.63867
LPS	ng/mL	333	27.4971	3.06017	22.8808	1.47291	3	1.59312	2.04207	7.8037	1.15459	82.0671	-0.0255637	0.564513	0.000179836	-0.646789	7.59867	-0.141347	2	-1.10984	-0.632658	21.1667	0.915708	102.06	3.85043	3	1.63867
LPS	ng/mL	333	14.3089	1.3402	17.0054	1.4742	2.4	0.953471	1.25596	5.19702	0.200897	460.934	-0.0116059	0.0946456	0.000916467	-0.647907	4.99784	-0.234256	1	-1.39835	-0.760171	21.25	0.948268	33.2945	0.0842556	2.4	0.926473
LPS	ng/mL	333	5.33408	0.169727	14.1122	1.47548	1.5	-0.00599598	0.546405	5.64817	0.365954	1347.66	0.021062	0.193508	0.00116076	-0.649024	5.21522	-0.226491	3	-0.821326	-0.565614	21.0833	0.883148	33.4544	0.0930146	1.71429	0.112533
LPS	ng/mL	333	-9.63582	-1.78261	3.51836	1.47677	0.230769	-1.35909	-0.554977	2.62422	-0.7404	192.317	-0.021502	-0.380951	3.76754e-05	-0.650141	2.8514	-0.310934	8	0.621237	-0.113279	19.75	0.36219	41.9693	0.55936	0.428571	-1.41361
LPS	ng/mL	333	16.7997	1.66505	13.2073	1.47806	4	2.65919	1.9341	5.60294	0.349408	12.8536	-0.0281136	0.160647	0.000878197	-0.651258	5.01765	-0.233549	2	-1.10984	-0.664882	20.0833	0.49243	33.7682	0.1102	3	1.63867
LPS	ng/mL	333	31.8051	3.62201	25.0218	1.47934	4	2.65919	2.58685	8.12436	1.2719	3510.71	0.100751	0.686328	0.000834006	-0.652376	7.80982	-0.133804	7	0.332725	-0.151152	21.1667	0.915708	33.1373	0.075648	3	1.63867
LPS	ng/mL	333	11.6264	0.990352	22.9695	1.48063	2	0.527041	0.99934	11.2851	2.42832	744.196	-0.00117024	1.21358	0.00286336	-0.653493	8.59847	-0.105631	8	0.621237	-0.0459622	21	0.850588	63.7405	1.75173	2.4	0.926473
LPS	ng/mL	333	9.63898	0.731163	16.0835	1.48191	1.71429	0.222449	0.811841	6.3221	0.612524	14.9762	-0.0280354	0.292244	0.00151498	-0.65461	5.88491	-0.202568	2	-1.10984	-0.655672	20.6667	0.720349	44.9572	0.722999	2	0.451675
LPS	ng/mL	333	28.1931	3.15094	24.6993	1.4832	3	1.59312	2.07575	9.13575	1.64194	18.5547	-0.0279036	0.807017	0.00179252	-0.655728	8.16636	-0.121067	7	0.332725	-0.148023	20	0.45987	58.9056	1.48693	3	1.63867
LPS	ng/mL	333	12.9305	1.16043	22.8433	1.48448	1.71429	0.222449	0.955787	7.68706	1.11191	5779.32	0.184329	0.648121	0.000415074	-0.656845	11.3979	-0.00562707	1	-1.39835	-0.686941	12.6667	-2.4054	47.2084	0.846293	2.4	0.926473
LPS	ng/mL	333	8.51618	0.58473	14.3307	1.48577	2	0.527041	0.865846	5.66517	0.372174	19.3089	-0.0278758	0.172149	0.00214828	-0.657962	5.54985	-0.214537	3	-0.821326	-0.564608	21.0833	0.883148	43.032	0.617561	2	0.451675
LPS	ng/mL	333	-2.7685	-0.886991	28.8617	1.48705	0.521739	-1.0489	-0.149611	9.54231	1.79068	99.5645	-0.0249191	0.882881	0.000455175	-0.659079	9.19539	-0.0843069	10	1.19826	0.151625	20.25	0.557549	74.3923	2.3351	0.545455	-1.27487
LPS	ng/mL	333	25.7086	2.82692	21.2401	1.48834	3	1.59312	1.96946	7.39595	1.00541	14.7108	-0.0280452	0.488681	0.00153763	-0.660197	7.10182	-0.159096	6	0.044212	-0.25836	21.25	0.948268	57.3063	1.39934	3	1.63867
LPS	ng/mL	333	23.7974	2.57767	22.3644	1.48962	2.4	0.953471	1.67359	7.38057	0.999781	453.735	-0.0118711	0.493955	0.000706056	-0.661314	6.91529	-0.165759	2	-1.10984	-0.645637	21.25	0.948268	91.1339	3.252	3	1.63867
LPS	ng/mL	333	14.2752	1.33581	13.3658	1.49091	1.5	-0.00599598	0.94024	5.67014	0.373993	434.277	-0.012588	0.180703	0.000528397	-0.662431	4.66784	-0.246045	5	-0.244301	-0.384259	21.25	0.948268	60.0756	1.55101	2.4	0.926473
LPS	ng/mL	333	22.4241	2.39857	25.6267	1.49219	1.71429	0.222449	1.37107	8.2991	1.33584	310.428	-0.0171507	0.659344	0.00112542	-0.663548	8.16268	-0.121199	8	0.621237	-0.0545033	21.0833	0.883148	43.3417	0.634523	2.4	0.926473
LPS	ng/mL	333	11.4333	0.965172	14.7091	1.49348	1.2	-0.325818	0.710945	6.00051	0.494864	27.2657	-0.0275826	0.233641	0.00100141	-0.664666	6.37991	-0.184885	8	0.621237	-0.0761044	21.25	0.948268	70.8942	2.14352	2.4	0.926473
LPS	ng/mL	333	28.9301	3.24706	23.8718	1.49477	2.4	0.953471	1.89843	8.94575	1.57242	25.4765	-0.0276486	0.772388	0.000473607	-0.665783	8.45707	-0.110682	13	2.0638	0.429112	20.5833	0.687789	65.6498	1.85629	3	1.63867
LPS	ng/mL	333	26.0961	2.87745	20.7267	1.49605	1.71429	0.222449	1.53198	7.73956	1.13112	5879.5	0.188019	0.659571	0.000619917	-0.6669	7.87176	-0.131591	3	-0.821326	-0.539939	20.0833	0.49243	50.8118	1.04365	3	1.63867
LPS	ng/mL	333	17.6148	1.77135	16.4548	1.49734	3	1.59312	1.6206	7.07205	0.886903	424.893	-0.0129337	0.436985	0.00181319	-0.668018	6.86502	-0.167555	9	0.90975	0.0247257	21.0833	0.883148	56.4441	1.35211	2.4	0.926473
LPS	ng/mL	333	35.6181	4.1193	28.7072	1.49862	3	1.59312	2.40368	10.0592	1.97981	15.0592	-0.0280323	0.975889	0.00119351	-0.669135	10.5473	-0.0360136	8	0.621237	-0.0279704	18.75	-0.0285284	56.337	1.34625	4	2.82567
LPS	ng/mL	333	15.1904	1.45516	16.9414	1.49991	2	0.527041	1.1607	5.69352	0.382549	56.7462	-0.0264966	0.178026	0.000868694	-0.670252	6.4073	-0.183906	2	-1.10984	-0.654666	19.5833	0.29707	35.5571	0.208178	2.4	0.926473
LPS	ng/mL	333	13.1553	1.18975	20.0442	1.50119	2.4	0.953471	1.2148	6.38887	0.636951	478.959	-0.0109418	0.313005	0.000693312	-0.671369	6.99167	-0.163031	6	0.044212	-0.263396	21.25	0.948268	81.7491	2.73802	2.4	0.926473
LPS	ng/mL	333	20.5737	2.15724	19.6591	1.50248	4	2.65919	2.1063	5.69041	0.381411	92.0462	-0.0251961	0.178107	0.000741981	-0.672487	5.02051	-0.233447	2	-1.10984	-0.671924	20	0.45987	34.8141	0.167486	3	1.63867
LPS	ng/mL	333	23.9295	2.5949	22.8264	1.50376	1.2	-0.325818	1.25762	10.3011	2.06828	6.162	-0.0283601	1.01996	0.000367153	-0.673604	10.3425	-0.0433279	3	-0.821326	-0.512753	18.8333	0.00403145	73.2765	2.27399	4	2.82567
LPS	ng/mL	333	23.2563	2.50709	18.7999	1.50505	3	1.59312	1.86842	6.70013	0.750829	3392.72	0.096404	0.423616	0.00070498	-0.674721	6.60807	-0.176734	4	-0.532813	-0.461423	20.5833	0.687789	43.9749	0.669199	2.4	0.926473
LPS	ng/mL	333	13.9821	1.29758	12.9234	1.50633	2.4	0.953471	1.25246	4.27537	-0.136304	44.5053	-0.0269475	-0.0816259	0.00106101	-0.675839	4.06258	-0.267667	1	-1.39835	-0.780619	20.5833	0.687789	28.6592	-0.169609	2	0.451675
LPS	ng/mL	333	29.0685	3.26512	23.1626	1.50762	3	1.59312	2.12195	7.42388	1.01563	685.544	-0.00333102	0.506148	0.00344366	-0.676956	7.67163	-0.13874	6	0.044212	-0.257161	20.5833	0.687789	34.1489	0.13105	3	1.63867
LPS	ng/mL	333	13.6813	1.25836	11.5289	1.5089	1.2	-0.325818	0.813814	5.31463	0.243925	13.6096	-0.0280857	0.10792	0.000612981	-0.678073	4.98303	-0.234786	5	-0.244301	-0.38572	21.1667	0.915708	43.9457	0.667604	2	0.451675
LPS	ng/mL	333	-3.15832	-0.93783	5.88122	1.51019	0.571429	-0.995922	-0.141188	1.51993	-1.14442	407.35	-0.01358	-0.579001	0.00210752	-0.67919	92.7777	2.90151	4	-0.532813	0.563169	16.5	-0.907645	0	-1.73921	0	-1.92232
LPS	ng/mL	333	-0.240175	-0.557253	0.148781	1.51147	0.857143	-0.69133	0.0876308	0.618424	-1.47425	880.511	0.00385173	-0.7352	0.00118994	-0.680308	7.83973	-0.132735	8	0.621237	-0.0639352	20.0833	0.49243	0	-1.73921	0	-1.92232
LPS	ng/mL	333	23.3594	2.52054	24.9188	1.51276	2	0.527041	1.52011	7.46272	1.02984	59116.1	2.14931	1.58957	0.0025827	-0.681425	7.77836	-0.134928	7	0.332725	-0.161209	20.5833	0.687789	59.7738	1.53447	2.4	0.926473
LPS	ng/mL	333	24.4879	2.66772	24.3661	1.51405	2	0.527041	1.5696	8.65648	1.46659	26.3998	-0.0276145	0.719487	0.000253042	-0.682542	8.62758	-0.104591	6	0.044212	-0.24764	21.25	0.948268	93.4219	3.37731	3	1.63867
LPS	ng/mL	333	18.8238	1.92903	23.2555	1.51533	2	0.527041	1.3238	8.46008	1.39473	48.9864	-0.0267824	0.683976	0.000786847	-0.68366	7.96208	-0.128365	9	0.90975	0.0325753	21.25	0.948268	86.5943	3.00338	2.4	0.926473
LPS	ng/mL	333	11.0335	0.913032	22.885	1.51662	2	0.527041	0.985563	8.67715	1.47415	141.97	-0.0233568	0.725398	0.000648839	-0.684777	8.12946	-0.122385	11	1.48678	0.226538	21.1667	0.915708	103.259	3.91607	2.4	0.926473
LPS	ng/mL	333	24.8499	2.71493	28.4459	1.5179	2	0.527041	1.58663	9.72384	1.8571	81.6591	-0.0255787	0.91576	0.00215628	-0.685894	9.84036	-0.0612667	3	-0.821326	-0.522829	20.5	0.655229	51.7823	1.0968	3	1.63867
LPS	ng/mL	333	25.2459	2.76657	25.1036	1.51919	2.4	0.953471	1.74641	8.3778	1.36463	242.838	-0.0196407	0.672494	0.000805863	-0.687011	7.78184	-0.134804	6	0.044212	-0.259201	21.25	0.948268	57.5129	1.41065	3	1.63867
LPS	ng/mL	333	34.1067	3.92218	25.7452	1.52047	3	1.59312	2.34526	9.80473	1.88669	48.7164	-0.0267924	0.92995	0.000624634	-0.688129	12.4842	0.0331797	9	0.90975	0.0849337	21.0833	0.883148	93.3373	3.37268	3	1.63867
LPS	ng/mL	333	10.56	0.851274	27.1896	1.52176	1.71429	0.222449	0.86516	10.875	2.27826	24.6832	-0.0276778	1.12529	0.000209378	-0.689246	9.47239	-0.0744117	8	0.621237	-0.0474734	21.25	0.948268	116.319	4.63133	2.4	0.926473
LPS	ng/mL	333	26.6851	2.95428	23.3344	1.52304	4	2.65919	2.37884	6.8867	0.819091	31.0488	-0.0274433	0.395824	0.00103456	-0.690363	7.01407	-0.162231	5	-0.244301	-0.365632	21.1667	0.915708	59.0257	1.4935	3	1.63867
LPS	ng/mL	333	4.83404	0.104513	15.3749	1.52433	1.71429	0.222449	0.617097	5.75865	0.406376	11542.1	0.396635	0.401506	0.000476694	-0.69148	5.92432	-0.20116	1	-1.39835	-0.763664	16.6667	-0.842525	34.8344	0.168597	1.71429	0.112533
LPS	ng/mL	333	28.4301	3.18186	24.9827	1.52561	1.33333	-0.183675	1.50793	8.99908	1.59193	55.7493	-0.0265333	0.7827	0.000145468	-0.692598	8.7727	-0.0994068	2	-1.10984	-0.633948	21.25	0.948268	55.84	1.31903	3	1.63867
LPS	ng/mL	333	4.57693	0.0709821	12.7245	1.5269	1.33333	-0.183675	0.471402	5.34835	0.256261	18.048	-0.0279222	0.114169	0.000284757	-0.693715	5.09138	-0.230915	2	-1.10984	-0.678156	19.6667	0.32963	36.462	0.257738	2	0.451675
LPS	ng/mL	333	26.467	2.92583	20.1888	1.52818	3	1.59312	2.01571	8.08506	1.25753	8.758	-0.0282645	0.614631	0.000651176	-0.694832	7.2956	-0.152174	3	-0.821326	-0.556111	20.3333	0.590109	45.389	0.74665	3	1.63867
LPS	ng/mL	333	15.37	1.47858	12.0147	1.52947	3	1.59312	1.53372	4.27914	-0.134923	15.0914	-0.0280312	-0.081477	0.000554217	-0.69595	4.14954	-0.264561	5	-0.244301	-0.401604	21	0.850588	38.1428	0.349791	2.4	0.926473
LPS	ng/mL	333	14.5992	1.37807	16.447	1.53076	2	0.527041	1.14529	6.02985	0.505598	20.8254	-0.0278199	0.238889	0.00070364	-0.697067	8.37975	-0.113444	8	0.621237	-0.0630912	21.25	0.948268	111.507	4.3678	2.4	0.926473
LPS	ng/mL	333	7.38637	0.437383	6.90239	1.53204	0.413793	-1.16397	0.268483	5.36701	0.26309	1379.54	0.0222364	0.142663	0.000832044	-0.698184	5.58503	-0.21328	9	0.90975	-0.000571448	20.25	0.557549	45.9282	0.776178	1.71429	0.112533
LPS	ng/mL	333	13.7205	1.26346	13.1052	1.53333	1.71429	0.222449	1.00641	6.41749	0.647422	38.23	-0.0271787	0.310122	0.00100228	-0.699301	11.2652	-0.0103673	9	0.90975	0.0666938	18.0833	-0.289007	43.6751	0.652784	3	1.63867
LPS	ng/mL	333	21.1984	2.23872	16.707	1.53461	3	1.59312	1.78882	5.64059	0.363183	12.3745	-0.0281313	0.167526	0.00193224	-0.700419	5.49704	-0.216424	2	-1.10984	-0.67556	21.25	0.948268	44.5661	0.701582	3	1.63867
LPS	ng/mL	333	11.7208	1.00267	21.6327	1.5359	1.5	-0.00599598	0.844189	8.4686	1.39785	1952.05	0.0433283	0.72059	0.00187446	-0.701536	10.6246	-0.0332527	15	2.64083	0.635346	20.3333	0.590109	64.3901	1.7873	2.4	0.926473
LPS	ng/mL	333	33.7656	3.87769	27.2926	1.53718	3	1.59312	2.336	9.31842	1.70877	32.7928	-0.027379	0.840695	0.000895762	-0.702653	9.70126	-0.0662357	10	1.19826	0.143125	20.0833	0.49243	79.5056	2.61514	4	2.82567
LPS	ng/mL	333	10.5496	0.849918	12.4437	1.53847	1.33333	-0.183675	0.734904	5.5013	0.312221	10.488	-0.0282008	0.14201	0.00051637	-0.703771	5.42662	-0.218939	7	0.332725	-0.196662	21.25	0.948268	80.6781	2.67936	2	0.451675
LPS	ng/mL	333	14.3614	1.34704	16.6934	1.53975	1.33333	-0.183675	0.90104	6.79843	0.786797	8.76379	-0.0282643	0.379266	0.0017281	-0.704888	6.7813	-0.170546	13	2.0638	0.396122	20.0833	0.49243	46.6157	0.813835	3	1.63867
LPS	ng/mL	333	24.7691	2.7044	27.8178	1.54104	2.4	0.953471	1.73297	9.38671	1.73375	612.149	-0.00603498	0.86386	0.000281903	-0.706005	8.59743	-0.105668	5	-0.244301	-0.351991	21.25	0.948268	66.9842	1.92938	3	1.63867
LPS	ng/mL	333	-4.26832	-1.08259	11.8629	1.54232	0.571429	-0.995922	-0.178731	6.71145	0.754973	64.7782	-0.0262006	0.364386	0.000380975	-0.707122	8.16432	-0.12114	13	2.0638	0.411846	20.25	0.557549	67.5458	1.96013	4	2.82567
LPS	ng/mL	333	3.97433	-0.00760762	14.1084	1.54361	0.923077	-0.621039	0.304988	6.26645	0.592163	29.0485	-0.027517	0.282323	0.00056673	-0.70824	6.02126	-0.197697	5	-0.244301	-0.383412	20.25	0.557549	40.0364	0.4535	2	0.451675
LPS	ng/mL	333	17.1326	1.70846	14.6048	1.54489	3	1.59312	1.61549	5.82453	0.43048	18.7293	-0.0278971	0.201291	0.00047307	-0.709357	6.93802	-0.164947	5	-0.244301	-0.372868	20.25	0.557549	51.4657	1.07946	2.4	0.926473
LPS	ng/mL	333	26.6128	2.94485	21.653	1.54618	0.6	-0.965463	1.17519	9.01104	1.59631	53.7633	-0.0266064	0.784853	0.000141681	-0.710474	9.28401	-0.0811414	4	-0.532813	-0.441476	21.1667	0.915708	85.0617	2.91944	3	1.63867
LPS	ng/mL	333	20.6851	2.17177	17.3811	1.54747	4	2.65919	2.12614	5.36863	0.263682	1123.53	0.0128047	0.138243	0.00116976	-0.711591	5.29371	-0.223687	7	0.332725	-0.200851	21.1667	0.915708	46.4675	0.805719	3	1.63867
LPS	ng/mL	333	20.5604	2.15551	15.3378	1.54875	4	2.65919	2.12115	5.90066	0.458333	38.5974	-0.0271652	0.215584	0.000751888	-0.712709	6.07516	-0.195771	8	0.621237	-0.0957476	20.5833	0.687789	52.1117	1.11484	2.4	0.926473
LPS	ng/mL	333	34.8415	4.01801	32.0849	1.55004	2	0.527041	2.0317	15.6554	4.02723	13.7911	-0.0280791	1.99958	0.0224226	-0.713826	15.2085	0.1305	13	2.0638	0.493491	19.75	0.36219	54.9969	1.27285	4	2.82567
LPS	ng/mL	333	9.0796	0.65821	12.2749	1.55132	2.4	0.953471	1.05433	4.50499	-0.0522924	11.3117	-0.0281704	-0.0402314	0.0031859	-0.714943	6.12308	-0.194059	2	-1.10984	-0.672947	19.75	0.36219	0	-1.73921	0	-1.92232
LPS	ng/mL	333	0.50941	-0.459494	5.09355	1.55261	0.444444	-1.1313	-0.012728	4.20786	-0.161002	4.21727	-0.0284318	-0.0947169	0.00202768	-0.716061	4.41881	-0.254941	5	-0.244301	-0.405101	19.9167	0.42731	40.5442	0.481312	2	0.451675
LPS	ng/mL	333	10.4326	0.834664	8.98968	1.55389	4	2.65919	1.68258	2.90975	-0.635937	15.3175	-0.0280228	-0.33198	0.000174958	-0.717178	2.64677	-0.318244	1	-1.39835	-0.811258	21.1667	0.915708	27.8967	-0.211367	1.71429	0.112533
LPS	ng/mL	333	19.942	2.07485	24.3498	1.55518	2.4	0.953471	1.52783	8.41395	1.37786	21.5066	-0.0277948	0.675032	7.6067e-05	-0.718295	8.06841	-0.124566	7	0.332725	-0.170046	21.25	0.948268	107.016	4.12181	3	1.63867
LPS	ng/mL	333	9.6946	0.738416	9.63818	1.55646	0.923077	-0.621039	0.557947	4.46783	-0.0658903	92.9827	-0.0251616	-0.0455259	0.00039342	-0.719412	4.22192	-0.261975	1	-1.39835	-0.793246	21.25	0.948268	46.4776	0.80627	2	0.451675
LPS	ng/mL	333	13.2312	1.19965	12.3139	1.55775	0.705882	-0.852585	0.634938	4.31736	-0.12094	536.547	-0.00882022	-0.06488	0.00447225	-0.72053	4.27311	-0.260146	8	0.621237	-0.119813	20.75	0.752908	33.4183	0.0910373	2	0.451675
LPS	ng/mL	333	19.2355	1.98272	28.374	1.55903	1.71429	0.222449	1.25473	10.1614	2.01719	6385.77	0.206671	1.11193	0.000473691	-0.721647	10.1358	-0.0507112	1	-1.39835	-0.72357	21.1667	0.915708	87.772	3.06788	2.4	0.926473
LPS	ng/mL	333	17.7653	1.79097	34.3337	1.56032	1.5	-0.00599598	1.1151	12.6572	2.93031	1086.9	0.0114553	1.47088	0.000407339	-0.722764	11.9733	0.0149268	1	-1.39835	-0.702063	21.25	0.948268	78.9255	2.58337	2.4	0.926473
LPS	ng/mL	333	13.232	1.19975	18.148	1.5616	0.545455	-1.02361	0.579248	8.46438	1.39631	14.1887	-0.0280644	0.684121	0.00128072	-0.723882	9.06345	-0.0890204	11	1.48678	0.224624	21.25	0.948268	79.6039	2.62053	2.4	0.926473
LPS	ng/mL	333	16.2875	1.59824	20.9575	1.56289	2	0.527041	1.22939	7.49846	1.04291	90.2918	-0.0252607	0.508826	0.000521605	-0.724999	7.28739	-0.152467	6	0.044212	-0.277751	21.1667	0.915708	66.3742	1.89597	2.4	0.926473
LPS	ng/mL	333	12.1219	1.05498	15.4446	1.56418	1.2	-0.325818	0.764445	7.34135	0.985431	925.737	0.00551789	0.495475	0.000282909	-0.726116	6.92507	-0.16541	5	-0.244301	-0.378609	21.0833	0.883148	82.6004	2.78464	2	0.451675
LPS	ng/mL	333	36.0708	4.17834	31.6094	1.56546	4	2.65919	2.801	10.8131	2.25561	10.8364	-0.0281879	1.11371	0.00262367	-0.727233	9.7437	-0.0647198	10	1.19826	0.135436	20.25	0.557549	66.7122	1.91448	4	2.82567
LPS	ng/mL	333	9.33546	0.691578	19.7562	1.56675	1.5	-0.00599598	0.750776	7.35692	0.991126	26.0839	-0.0276262	0.48175	0.0018868	-0.728351	6.84804	-0.168162	4	-0.532813	-0.476442	21.25	0.948268	59.4222	1.51522	2.4	0.926473
LPS	ng/mL	333	18.8079	1.92694	15.376	1.56803	3	1.59312	1.69603	5.29826	0.237937	38.3382	-0.0271747	0.105381	0.000195659	-0.729468	4.9521	-0.23589	2	-1.10984	-0.691732	21.1667	0.915708	47.0785	0.839178	2.4	0.926473
LPS	ng/mL	333	5.84959	0.236959	7.48759	1.56932	4	2.65919	1.48849	2.01323	-0.96394	17.0995	-0.0279572	-0.495949	0.00107708	-0.730585	2.85527	-0.310796	2	-1.10984	-0.717073	20.75	0.752908	26.0282	-0.313705	1.2	-0.497923
LPS	ng/mL	333	18.6695	1.9089	14.966	1.5706	1.09091	-0.442117	1.01246	8.05534	1.24665	10.6138	-0.0281961	0.609229	0.00132432	-0.731702	9.23754	-0.0828014	5	-0.244301	-0.352935	19.25	0.166831	43.577	0.647411	3	1.63867
LPS	ng/mL	333	25.8531	2.84577	26.7184	1.57189	3	1.59312	2.00359	8.61995	1.45323	45.5841	-0.0269078	0.713159	0.00148784	-0.73282	8.10005	-0.123436	3	-0.821326	-0.559194	21.25	0.948268	45.9424	0.776956	3	1.63867
LPS	ng/mL	333	7.09083	0.398838	21.8267	1.57317	2	0.527041	0.833017	9.01258	1.59687	227.093	-0.0202208	0.788326	0.00230837	-0.733937	9.30456	-0.0804072	10	1.19826	0.127973	21.25	0.948268	69.6363	2.07462	2.4	0.926473
LPS	ng/mL	333	10.7295	0.873387	17.3722	1.57446	1.71429	0.222449	0.890098	7.09331	0.894682	15.518	-0.0280154	0.433333	0.000298716	-0.735054	6.79662	-0.169999	5	-0.244301	-0.383118	21.25	0.948268	66.2237	1.88772	2.4	0.926473
LPS	ng/mL	333	2.0124	-0.263477	7.74801	1.57574	1.2	-0.325818	0.328816	4.91569	0.097966	1872.32	0.0403909	0.0691785	0.0005591	-0.736172	5.14456	-0.229015	2	-1.10984	-0.691675	20.9167	0.818028	44.4688	0.696252	1.33333	-0.339657
LPS	ng/mL	333	8.10277	0.530813	12.5279	1.57703	2.4	0.953471	1.02044	5.00909	0.132137	9.96639	-0.02822	0.0519585	0.00122784	-0.737289	7.0634	-0.160468	2	-1.10984	-0.669199	19.8333	0.39475	41.364	0.52621	2.4	0.926473
LPS	ng/mL	333	29.7906	3.35929	25.9537	1.57831	4	2.65919	2.53226	8.05098	1.24506	40.6005	-0.0270914	0.608983	0.00023117	-0.738406	7.69183	-0.138019	1	-1.39835	-0.758259	21	0.850588	46.8167	0.824841	3	1.63867
LPS	ng/mL	333	12.7493	1.1368	17.4244	1.5796	1.71429	0.222449	0.979618	7.62475	1.08911	21.9761	-0.0277775	0.530669	0.000567228	-0.739523	7.06853	-0.160285	2	-1.10984	-0.669882	21.25	0.948268	47.8356	0.880647	2.4	0.926473
LPS	ng/mL	333	18.7335	1.91724	15.4122	1.58089	3	1.59312	1.69708	5.2766	0.230012	66.9802	-0.0261195	0.101946	0.00192959	-0.740641	6.08382	-0.195462	3	-0.821326	-0.58581	19.3333	0.199391	33.6998	0.106456	2.4	0.926473
LPS	ng/mL	333	9.61009	0.727394	6.97864	1.58217	4	2.65919	1.65625	2.93272	-0.627532	91.8699	-0.0252026	-0.326367	0.000583592	-0.741758	2.43068	-0.325963	1	-1.39835	-0.822024	21.0833	0.883148	26.1011	-0.309709	1.71429	0.112533
LPS	ng/mL	333	6.15955	0.277384	5.643	1.58346	4	2.65919	1.50668	2.74737	-0.695344	4.15472	-0.0284341	-0.361889	0.00204493	-0.742875	2.57017	-0.32098	2	-1.10984	-0.724565	19.75	0.36219	14.3755	-0.951896	1.5	-0.141824
LPS	ng/mL	333	25.6604	2.82063	19.3564	1.58474	3	1.59312	1.9995	7.1697	0.922628	312.438	-0.0170766	0.452776	0.00303381	-0.743993	6.29754	-0.187827	7	0.332725	-0.199698	21.25	0.948268	49.375	0.964953	3	1.63867
LPS	ng/mL	333	1.09554	-0.383052	3.61155	1.58603	4	2.65919	1.28739	1.14732	-1.28075	28.8007	-0.0275261	-0.654137	0.00050195	-0.74511	6.142	-0.193384	5	-0.244301	-0.394265	21.0833	0.883148	76.388	2.4444	1.5	-0.141824
LPS	ng/mL	333	4.81159	0.101586	5.16181	1.58731	1.33333	-0.183675	0.501741	2.41416	-0.817253	5.05224	-0.028401	-0.422827	0.000344776	-0.746227	2.45466	-0.325107	1	-1.39835	-0.823228	21.25	0.948268	45.4991	0.752679	1.71429	0.112533
LPS	ng/mL	333	15.688	1.52006	19.0235	1.5886	3	1.59312	1.56726	5.25253	0.221204	4.54207	-0.0284198	0.0963921	0.00159738	-0.747344	11.4399	-0.00412799	5	-0.244301	-0.331924	20.5	0.655229	0	-1.73921	0	-1.92232
LPS	ng/mL	333	31.6617	3.60331	27.7424	1.58988	4	2.65919	2.61746	9.02245	1.60049	219.632	-0.0204957	0.789995	0.000221534	-0.748462	7.59781	-0.141378	8	0.621237	-0.089534	20.9167	0.818028	91.2661	3.25925	4	2.82567
LPS	ng/mL	333	10.3116	0.818882	17.2552	1.59117	1.09091	-0.442117	0.655978	7.35674	0.991062	35.4394	-0.0272815	0.48189	0.00107057	-0.749579	7.71861	-0.137062	2	-1.10984	-0.665493	20	0.45987	47.0089	0.835366	2.4	0.926473
LPS	ng/mL	333	19.1021	1.96532	16.0854	1.59245	4	2.65919	2.07232	5.81331	0.426375	55.4629	-0.0265438	0.199916	0.000437578	-0.750696	7.79083	-0.134482	5	-0.244301	-0.376493	20.25	0.557549	74.0578	2.31678	3	1.63867
LPS	ng/mL	333	27.6906	3.08541	25.7461	1.59374	3	1.59312	2.09075	8.7787	1.51131	15.9357	-0.0280001	0.741654	0.000617574	-0.751814	8.57958	-0.106306	4	-0.532813	-0.463644	20	0.45987	61.7988	1.64538	4	2.82567
LPS	ng/mL	333	11.0352	0.913248	27.436	1.59502	1.5	-0.00599598	0.834092	9.32616	1.7116	121.635	-0.024106	0.843748	0.000926605	-0.752931	8.80309	-0.0983213	8	0.621237	-0.0766716	21.25	0.948268	62.7239	1.69605	2.4	0.926473
LPS	ng/mL	333	15.6686	1.51753	15.6353	1.59631	2.4	0.953471	1.35577	4.85139	0.0744424	96.0621	-0.0250481	0.0246971	0.000440211	-0.754048	5.42703	-0.218925	4	-0.532813	-0.501929	21.1667	0.915708	65.0321	1.82246	2.4	0.926473
LPS	ng/mL	333	21.6037	2.29157	17.9372	1.59759	1.33333	-0.183675	1.23516	6.56515	0.701445	12.0337	-0.0281438	0.33665	0.000180167	-0.755165	6.79709	-0.169982	2	-1.10984	-0.678329	20.5	0.655229	48.2197	0.901682	3	1.63867
LPS	ng/mL	333	24.3928	2.65532	23.7767	1.59888	1.71429	0.222449	1.49222	7.73007	1.12765	174.194	-0.0221697	0.55274	0.000414042	-0.756283	8.04068	-0.125557	4	-0.532813	-0.471551	21.25	0.948268	60.9731	1.60016	3	1.63867
LPS	ng/mL	333	11.4397	0.966003	17.5298	1.60017	1.5	-0.00599598	0.853391	7.00688	0.863058	1946.76	0.0431333	0.453096	0.000358348	-0.7574	6.9027	-0.166209	1	-1.39835	-0.773987	20	0.45987	40.4699	0.477241	2	0.451675
LPS	ng/mL	333	17.0793	1.70151	18.8446	1.60145	2	0.527041	1.27667	6.51829	0.684301	1383.05	0.0223659	0.353334	0.000669751	-0.758517	6.3497	-0.185964	3	-0.821326	-0.588602	21.1667	0.915708	58.3168	1.45468	2.4	0.926473
LPS	ng/mL	333	9.02359	0.650905	13.2232	1.60274	1.2	-0.325818	0.642608	5.23748	0.215699	43.0706	-0.0270004	0.0943492	0.000147855	-0.759634	4.8796	-0.23848	1	-1.39835	-0.798822	21.25	0.948268	52.4232	1.1319	2	0.451675
LPS	ng/mL	333	33.2594	3.81168	37.3571	1.60402	1.2	-0.325818	1.69663	13.5819	3.26863	48.4142	-0.0268035	1.62092	0.000497365	-0.760752	13.3108	0.0627078	9	0.90975	0.0705687	21.25	0.948268	125.98	5.16044	3	1.63867
LPS	ng/mL	333	12.4702	1.1004	19.8246	1.60531	4	2.65919	1.7883	7.13686	0.910615	9.18098	-0.0282489	0.441183	0.000499137	-0.761869	9.41496	-0.0764635	2	-1.10984	-0.64939	19.5	0.26451	52.804	1.15275	4	2.82567
LPS	ng/mL	333	0.694324	-0.435378	16.9923	1.60659	0.521739	-1.0489	0.0407732	9.18555	1.66016	17.5255	-0.0279415	0.816109	0.000428016	-0.762986	8.46406	-0.110432	9	0.90975	0.0121104	20.1667	0.524989	66.1958	1.88619	2	0.451675
LPS	ng/mL	333	16.4563	1.62026	13.331	1.60788	4	2.65919	1.96244	4.32117	-0.119549	1500.58	0.0266955	-0.0464265	0.000109756	-0.764104	4.39557	-0.255772	2	-1.10984	-0.709905	21.0833	0.883148	53.8575	1.21045	2.4	0.926473
LPS	ng/mL	333	27.8002	3.0997	29.3208	1.60916	2.4	0.953471	1.88744	9.91066	1.92545	52.4756	-0.0266539	0.949397	0.000280991	-0.765221	9.38053	-0.0776932	6	0.044212	-0.266234	20.5833	0.687789	52.4252	1.132	3	1.63867
LPS	ng/mL	333	24.8853	2.71955	19.5747	1.61045	3	1.59312	1.97437	6.86005	0.809338	9.6167	-0.0282329	0.390553	0.000527238	-0.766338	6.91066	-0.165925	1	-1.39835	-0.776871	21.25	0.948268	45.9682	0.77837	3	1.63867
LPS	ng/mL	333	4.91879	0.115567	17.7735	1.61173	2	0.527041	0.751447	6.60594	0.716369	14.1086	-0.0280674	0.344151	0.000327721	-0.767455	6.66753	-0.17461	1	-1.39835	-0.780139	18.1667	-0.256448	50.7302	1.03917	2	0.451675
LPS	ng/mL	333	27.619	3.07608	24.9243	1.61302	0.857143	-0.69133	1.33259	10.3203	2.07533	7.96934	-0.0282935	1.02352	0.000144124	-0.768573	9.48326	-0.0740235	4	-0.532813	-0.45847	21.25	0.948268	113.726	4.48935	4	2.82567
LPS	ng/mL	333	1.39632	-0.343826	14.4442	1.6143	1.2	-0.325818	0.314887	5.87239	0.447991	522.935	-0.0093217	0.219335	0.000500064	-0.76969	5.57084	-0.213787	4	-0.532813	-0.50543	21.25	0.948268	58.2269	1.44976	1.71429	0.112533
LPS	ng/mL	333	10.1187	0.793723	20.6941	1.61559	0.705882	-0.852585	0.51891	6.56824	0.702577	8.32875	-0.0282803	0.337148	0.00122135	-0.770807	6.2345	-0.190079	4	-0.532813	-0.4979	19.25	0.166831	49.0022	0.944537	6	5.19966
LPS	ng/mL	333	13.329	1.2124	18.1198	1.61688	0.6	-0.965463	0.621271	6.64452	0.730484	649.124	-0.00467278	0.362906	0.000403217	-0.771925	7.72751	-0.136744	5	-0.244301	-0.384323	21.25	0.948268	99.2127	3.69447	2.4	0.926473
LPS	ng/mL	333	25.1932	2.75971	25.922	1.61816	4	2.65919	2.34569	7.53071	1.05471	23.7776	-0.0277111	0.513499	0.000177271	-0.773042	6.92296	-0.165485	2	-1.10984	-0.682789	20.1667	0.524989	43.6086	0.649142	4	2.82567
LPS	ng/mL	333	22.5851	2.41956	18.0161	1.61945	3	1.59312	1.87737	6.12843	0.541665	17.4339	-0.0279449	0.25686	0.00206975	-0.774159	6.89102	-0.166626	4	-0.532813	-0.4912	19.8333	0.39475	44.6006	0.703472	3	1.63867
LPS	ng/mL	333	22.257	2.37678	26.5958	1.62073	2.4	0.953471	1.65033	9.80735	1.88765	49.5931	-0.0267601	0.930446	0.00185743	-0.775276	9.81788	-0.0620699	8	0.621237	-0.0720363	20.1667	0.524989	62.0791	1.66073	3	1.63867
LPS	ng/mL	333	20.9393	2.20492	17.1307	1.62202	4	2.65919	2.16204	5.34373	0.25457	25.4182	-0.0276507	0.11346	0.000316395	-0.776394	5.43853	-0.218514	1	-1.39835	-0.797753	21.1667	0.915708	40.4244	0.474751	3	1.63867
LPS	ng/mL	333	21.873	2.3267	19.3466	1.6233	1.71429	0.222449	1.39082	6.56243	0.70045	394.082	-0.0140688	0.343191	0.000370877	-0.777511	6.11022	-0.194519	2	-1.10984	-0.693956	21.25	0.948268	57.7569	1.42401	3	1.63867
LPS	ng/mL	333	13.4593	1.2294	21.2188	1.62459	2	0.527041	1.12701	8.63858	1.46004	20.6455	-0.0278265	0.716108	0.000350347	-0.778628	8.0415	-0.125528	1	-1.39835	-0.767502	21.25	0.948268	71.8934	2.19824	2.4	0.926473
LPS	ng/mL	333	19.0527	1.95888	15.1335	1.62587	3	1.59312	1.72596	5.28487	0.233036	537.297	-0.00879261	0.112122	0.00115296	-0.779745	5.1152	-0.230064	2	-1.10984	-0.706549	21.25	0.948268	34.0306	0.124572	2.4	0.926473
LPS	ng/mL	333	24.9038	2.72196	20.634	1.62716	4	2.65919	2.3361	7.66044	1.10217	264.826	-0.0188307	0.541672	0.000339913	-0.780863	6.00862	-0.198148	3	-0.821326	-0.600112	21.25	0.948268	65.2934	1.83677	3	1.63867
LPS	ng/mL	333	10.6595	0.864251	12.189	1.62844	2	0.527041	1.00658	6.01038	0.498475	3.99019	-0.0284401	0.235017	0.000223695	-0.78198	5.75648	-0.207156	1	-1.39835	-0.795829	19.9167	0.42731	45.2293	0.737903	3	1.63867
LPS	ng/mL	333	15.5911	1.50742	15.2263	1.62973	2.4	0.953471	1.36354	5.10123	0.165851	20.9727	-0.0278145	0.0690181	0.000465241	-0.783097	4.9675	-0.23534	2	-1.10984	-0.709425	18.4167	-0.158768	37.4872	0.313886	2.4	0.926473
LPS	ng/mL	333	19.4031	2.00457	16.9002	1.63101	1.71429	0.222449	1.28601	6.73063	0.76199	9.41113	-0.0282404	0.366875	0.00145124	-0.784215	6.43561	-0.182895	7	0.332725	-0.211462	20.9167	0.818028	49.1322	0.951657	3	1.63867
LPS	ng/mL	333	26.6285	2.94689	20.8676	1.6323	3	1.59312	2.05743	6.87394	0.814421	1483.54	0.0260679	0.420244	0.000168214	-0.785332	7.22702	-0.154623	2	-1.10984	-0.683265	21.1667	0.915708	63.8718	1.75892	3	1.63867
LPS	ng/mL	333	26.9278	2.98592	25.3956	1.63359	3	1.59312	2.07088	8.25745	1.3206	13.0979	-0.0281046	0.646246	0.000792266	-0.786449	8.92984	-0.0937932	10	1.19826	0.106007	21.25	0.948268	84.1256	2.86817	3	1.63867
LPS	ng/mL	333	2.95157	-0.140993	7.29372	1.63487	2.4	0.953471	0.815783	3.38534	-0.461934	452.021	-0.0119343	-0.236934	0.000893599	-0.787566	3.54242	-0.286249	5	-0.244301	-0.439372	21.0833	0.883148	41.8736	0.554119	1.33333	-0.339657
LPS	ng/mL	333	12.568	1.11315	19.6729	1.63616	2.4	0.953471	1.23426	6.77183	0.777064	26.1903	-0.0276223	0.374721	0.000576841	-0.788684	6.53082	-0.179494	2	-1.10984	-0.692672	19.0833	0.101711	32.2627	0.0277491	2.4	0.926473
LPS	ng/mL	333	8.82134	0.624527	10.4253	1.63744	2	0.527041	0.92967	3.92393	-0.264883	439.746	-0.0123865	-0.138635	0.000187971	-0.789801	3.69186	-0.28091	7	0.332725	-0.245995	21.1667	0.915708	48.4308	0.91324	2	0.451675
LPS	ng/mL	333	10.15	0.797811	21.4009	1.63873	1.71429	0.222449	0.886329	7.72971	1.12752	121.535	-0.0241097	0.551704	0.000436872	-0.790918	7.47834	-0.145645	3	-0.821326	-0.585963	20.5	0.655229	64.7975	1.80961	2	0.451675
LPS	ng/mL	333	30.902	3.50423	36.5208	1.64001	2	0.527041	1.89043	13.294	3.16328	531.8	-0.00899512	1.57714	0.000505926	-0.792036	13.0449	0.0532102	6	0.044212	-0.231538	21.25	0.948268	87.6715	3.06238	3	1.63867
LPS	ng/mL	333	18.9031	1.93936	16.5983	1.6413	4	2.65919	2.07995	5.10583	0.167532	150.024	-0.0230601	0.072236	0.00104963	-0.793153	4.86693	-0.238933	2	-1.10984	-0.713975	20.6667	0.720349	26.957	-0.262833	2.4	0.926473
LPS	ng/mL	333	18.6605	1.90773	16.5868	1.64258	1.2	-0.325818	1.07483	6.36199	0.627117	8.78922	-0.0282633	0.299427	0.0015613	-0.79427	6.22085	-0.190567	4	-0.532813	-0.505883	20.4167	0.622669	37.5146	0.315385	3	1.63867
LPS	ng/mL	333	17.923	1.81155	21.9789	1.64387	1.09091	-0.442117	1.00443	9.09627	1.62749	46.737	-0.0268653	0.800313	0.00211953	-0.795387	8.66632	-0.103207	6	0.044212	-0.284794	21.25	0.948268	72.0384	2.20618	2.4	0.926473
LPS	ng/mL	333	9.51364	0.714816	24.0504	1.64515	1.09091	-0.442117	0.639284	10.4964	2.13976	1064.76	0.0106396	1.0752	0.000178281	-0.796505	9.79542	-0.0628721	6	0.044212	-0.271722	21.25	0.948268	122.645	4.97779	2.4	0.926473
LPS	ng/mL	333	15.8808	1.5452	12.1752	1.64644	3	1.59312	1.59492	4.34348	-0.111386	20.7186	-0.0278238	-0.0696051	0.000221454	-0.797622	3.89871	-0.273521	3	-0.821326	-0.630823	21.25	0.948268	54.2593	1.23246	2.4	0.926473
LPS	ng/mL	333	3.59878	-0.056586	11.263	1.64772	1.5	-0.00599598	0.528381	6.56569	0.701645	12.6191	-0.0281222	0.336761	0.000706826	-0.798739	5.89078	-0.202358	6	0.044212	-0.318962	20.25	0.557549	37.1583	0.29587	1.71429	0.112533
LPS	ng/mL	333	13.9414	1.29228	20.1211	1.64901	1.33333	-0.183675	0.919204	7.14375	0.913134	116.591	-0.0242918	0.444421	0.000244629	-0.799856	6.96909	-0.163837	1	-1.39835	-0.787348	21.0833	0.883148	64.7147	1.80508	2.4	0.926473
LPS	ng/mL	333	34.1061	3.9221	38.3784	1.6503	2.4	0.953471	2.17529	12.5002	2.87287	3292.51	0.0927121	1.48279	0.000928193	-0.800974	12.6908	0.0405597	3	-0.821326	-0.527247	21.1667	0.915708	69.3105	2.05678	3	1.63867
LPS	ng/mL	333	16.7969	1.66468	15.0624	1.65158	3	1.59312	1.63646	4.64241	-0.00201668	14.4326	-0.0280554	-0.0150361	0.00128334	-0.802091	4.58756	-0.248913	5	-0.244301	-0.431768	19.5833	0.29707	31.6084	-0.00808545	3	1.63867
LPS	ng/mL	333	13.5446	1.24052	16.168	1.65287	1.33333	-0.183675	0.903237	6.06353	0.517919	23.9439	-0.027705	0.245107	0.000506327	-0.803208	5.53035	-0.215234	4	-0.532813	-0.517085	21.25	0.948268	53.9247	1.21413	2.4	0.926473
LPS	ng/mL	333	8.21276	0.545158	24.2007	1.65415	2	0.527041	0.908784	9.10708	1.63145	135.724	-0.0235869	0.803931	0.00210224	-0.804326	8.45032	-0.110923	12	1.77529	0.28668	21.25	0.948268	66.8924	1.92435	2.4	0.926473
LPS	ng/mL	333	2.80079	-0.160658	1.97163	1.65544	4	2.65919	1.38466	0.841818	-1.39252	586.144	-0.00699302	-0.699756	0.00360447	-0.805443	2.2679	-0.331778	2	-1.10984	-0.74902	20.5	0.655229	19.0451	-0.696152	0.48	-1.35256
LPS	ng/mL	333	13.6293	1.25157	24.8094	1.65672	1.71429	0.222449	1.04358	9.84774	1.90243	36.8285	-0.0272303	0.9376	0.000276481	-0.80656	8.80173	-0.0983699	13	2.0638	0.38629	21.25	0.948268	115.182	4.56905	2.4	0.926473
LPS	ng/mL	333	13.8748	1.28358	13.6435	1.65801	3	1.59312	1.51157	3.79623	-0.311604	6.30348	-0.0283549	-0.169979	0.00253593	-0.807677	3.75168	-0.278773	2	-1.10984	-0.732096	19.4167	0.231951	17.774	-0.765768	2.4	0.926473
LPS	ng/mL	333	21.3735	2.26155	16.2573	1.65929	3	1.59312	1.83799	5.39596	0.273679	3287.51	0.0925277	0.183103	0.000393405	-0.808795	5.56347	-0.214051	4	-0.532813	-0.518553	21.1667	0.915708	50.2171	1.01107	2.4	0.926473
LPS	ng/mL	333	17.9198	1.81113	22.0922	1.66058	4	2.65919	2.04363	7.53916	1.0578	7.80529	-0.0282996	0.514752	0.00017554	-0.809912	6.03219	-0.197306	9	0.90975	-0.0324894	19.9167	0.42731	50.1119	1.00531	4	2.82567
LPS	ng/mL	333	21.841	2.32252	16.6221	1.66186	3	1.59312	1.85917	6.01533	0.500287	241.769	-0.0196801	0.240303	0.00124628	-0.811029	5.26852	-0.224587	7	0.332725	-0.234297	21.25	0.948268	44.1861	0.680771	3	1.63867
LPS	ng/mL	333	24.3663	2.65186	22.992	1.66315	3	1.59312	1.96937	6.82939	0.79812	12.3346	-0.0281327	0.384994	0.0017845	-0.812147	7.56365	-0.142598	6	0.044212	-0.303511	19.75	0.36219	50.077	1.0034	4	2.82567
LPS	ng/mL	333	24.7864	2.70665	19.6251	1.66443	3	1.59312	1.98807	7.06399	0.883954	33.6874	-0.0273461	0.428304	0.000402213	-0.813264	7.08556	-0.159677	2	-1.10984	-0.69426	21.1667	0.915708	57.3388	1.40111	3	1.63867
LPS	ng/mL	333	11.0472	0.914824	18.8709	1.66572	2.4	0.953471	1.178	8.38802	1.36837	25.1681	-0.0276599	0.670355	0.0028553	-0.814381	9.64538	-0.068232	10	1.19826	0.105217	21.25	0.948268	54.6604	1.25443	2.4	0.926473
LPS	ng/mL	333	28.9493	3.24957	23.3081	1.667	3	1.59312	2.1699	9.4969	1.77407	14.0154	-0.0280708	0.873	0.00142797	-0.815498	9.1047	-0.0875467	3	-0.821326	-0.57479	20.0833	0.49243	58.3002	1.45377	4	2.82567
LPS	ng/mL	333	32.7121	3.74031	27.3621	1.66829	3	1.59312	2.3339	10.1582	2.016	18.477	-0.0279064	0.994049	0.000357865	-0.816616	9.88494	-0.0596741	5	-0.244301	-0.37353	19.9167	0.42731	60.6264	1.58117	4	2.82567
LPS	ng/mL	333	25.2693	2.76963	29.8085	1.66958	4	2.65919	2.36613	7.44261	1.02248	32.667	-0.0273837	0.497547	0.000894687	-0.817733	7.28415	-0.152582	2	-1.10984	-0.693385	21.25	0.948268	34.5883	0.155115	4	2.82567
LPS	ng/mL	333	26.5817	2.94078	20.6141	1.67086	3	1.59312	2.06825	7.11528	0.902718	1222.11	0.0164364	0.459577	0.00160827	-0.81885	7.02659	-0.161783	6	0.044212	-0.312141	21.1667	0.915708	53.5445	1.19331	3	1.63867
LPS	ng/mL	333	11.0792	0.918991	12.1182	1.67215	1.71429	0.222449	0.937862	6.27107	0.593854	6.4557	-0.0283493	0.282752	0.000275578	-0.819967	6.21399	-0.190812	2	-1.10984	-0.706873	19.9167	0.42731	41.2934	0.522341	2.4	0.926473
LPS	ng/mL	333	19.8459	2.06232	25.4369	1.67343	2.4	0.953471	1.56307	8.43518	1.38562	68.2845	-0.0260715	0.679777	0.000260619	-0.821085	8.19385	-0.120085	6	0.044212	-0.298986	21.25	0.948268	49.6227	0.97852	3	1.63867
LPS	ng/mL	333	13.3837	1.21953	14.5416	1.67472	1.5	-0.00599598	0.962752	7.51306	1.04825	220.788	-0.0204531	0.5139	0.00170005	-0.822202	7.13607	-0.157872	5	-0.244301	-0.408125	21.25	0.948268	58.7468	1.47823	2.4	0.926473
LPS	ng/mL	333	14.0052	1.30059	12.4369	1.676	4	2.65919	1.8786	4.09871	-0.200938	19.3624	-0.0278738	-0.114406	0.00118949	-0.823319	3.60519	-0.284006	1	-1.39835	-0.835226	21.25	0.948268	31.151	-0.0331351	2.4	0.926473
LPS	ng/mL	333	16.2305	1.59081	14.5807	1.67729	4	2.65919	1.97576	4.90752	0.0949785	16.1568	-0.0279919	0.0334933	0.00115368	-0.824437	4.35833	-0.257102	4	-0.532813	-0.538117	21.25	0.948268	42.5164	0.589323	2.4	0.926473
LPS	ng/mL	333	27.1119	3.00993	21.4527	1.67857	3	1.59312	2.09387	7.23811	0.947657	1628.41	0.031405	0.489531	0.00178419	-0.825554	7.50835	-0.144573	8	0.621237	-0.116297	21.1667	0.915708	54.0841	1.22286	3	1.63867
LPS	ng/mL	333	19.8187	2.05878	29.2295	1.67986	4	2.65919	2.13261	6.89402	0.821767	4.70317	-0.0284139	0.396676	0.00119521	-0.826671	15.248	0.131909	4	-0.532813	-0.409192	21.1667	0.915708	0	-1.73921	0	-1.92232
LPS	ng/mL	333	15.243	1.46202	13.7795	1.68114	2.4	0.953471	1.36554	4.8864	0.0872512	748.682	-0.00100497	0.0431231	0.00128601	-0.827788	4.74577	-0.243261	3	-0.821326	-0.630792	20.9167	0.818028	35.4241	0.200894	2.4	0.926473
LPS	ng/mL	333	1.61764	-0.314962	14.5902	1.68243	1.33333	-0.183675	0.394598	6.87693	0.815517	13.6809	-0.0280831	0.393717	0.000178781	-0.828906	6.74824	-0.171727	2	-1.10984	-0.70349	20.0833	0.49243	48.6816	0.926976	1.71429	0.112533
LPS	ng/mL	333	32.9404	3.77007	26.239	1.68371	3	1.59312	2.34897	8.59041	1.44242	431.348	-0.0126959	0.714861	0.00197442	-0.830023	9.95927	-0.0570189	6	0.044212	-0.280943	21.25	0.948268	87.9582	3.07808	4	2.82567
LPS	ng/mL	333	14.5159	1.3672	14.0875	1.685	3	1.59312	1.54844	4.55634	-0.0335073	45.91	-0.0268958	-0.0302015	9.82119e-05	-0.83114	4.30576	-0.25898	5	-0.244301	-0.444807	21.25	0.948268	60.1009	1.55239	2.4	0.926473
LPS	ng/mL	333	26.0689	2.87392	25.2527	1.68629	4	2.65919	2.40646	7.70287	1.1177	15.6742	-0.0280097	0.544843	0.00078589	-0.832258	6.53899	-0.179202	6	0.044212	-0.322416	21.25	0.948268	56.145	1.33573	4	2.82567
LPS	ng/mL	333	5.68703	0.215759	9.52796	1.68757	2.4	0.953471	0.952267	3.40728	-0.453908	13.1367	-0.0281032	-0.241005	0.00100113	-0.833375	3.26991	-0.295983	1	-1.39835	-0.84257	18.25	-0.223888	20.5304	-0.614803	1.71429	0.112533
LPS	ng/mL	333	24.3606	2.65112	27.2495	1.68886	4	2.65919	2.33305	7.521	1.05116	9.23977	-0.0282467	0.511455	0.000224632	-0.834492	7.07991	-0.159879	2	-1.10984	-0.701403	19.6667	0.32963	50.2892	1.01502	4	2.82567
LPS	ng/mL	333	9.04739	0.654009	22.6619	1.69014	2	0.527041	0.957064	7.40338	1.00812	43.9633	-0.0269675	0.490578	0.0076713	-0.835609	7.2839	-0.152591	10	1.19826	0.0700206	19.8333	0.39475	35.928	0.228491	2.4	0.926473
LPS	ng/mL	333	19.2184	1.98048	18.0278	1.69143	2.4	0.953471	1.54179	5.66924	0.373664	1045.57	0.00993265	0.191799	0.000481185	-0.836727	5.66469	-0.210435	5	-0.244301	-0.430487	21.1667	0.915708	65.0107	1.82129	2.4	0.926473
LPS	ng/mL	333	3.77893	-0.0330912	16.1965	1.69271	1.33333	-0.183675	0.491982	7.3235	0.9789	59735.7	2.17213	1.57552	0.000220757	-0.837844	8.14012	-0.122005	5	-0.244301	-0.401383	16.5	-0.907645	67.3592	1.94991	1.71429	0.112533
LPS	ng/mL	333	26.3397	2.90923	25.9289	1.694	2.4	0.953471	1.85223	8.70307	1.48363	52.1868	-0.0266645	0.728485	0.000488972	-0.838961	8.47402	-0.110077	14	2.35231	0.467758	21.25	0.948268	93.4901	3.38105	3	1.63867
LPS	ng/mL	333	22.9639	2.46897	17.4797	1.69528	3	1.59312	1.91912	6.25094	0.586489	11.9999	-0.0281451	0.279172	0.000871474	-0.840079	6.41696	-0.183561	7	0.332725	-0.230305	21.25	0.948268	73.8496	2.30538	3	1.63867
LPS	ng/mL	333	23.3969	2.52544	18.64	1.69657	2.4	0.953471	1.72516	6.19279	0.565214	44.156	-0.0269604	0.269127	0.000759379	-0.841196	6.38569	-0.184678	5	-0.244301	-0.423392	21.1667	0.915708	67.7838	1.97317	3	1.63867
LPS	ng/mL	333	21.822	2.32004	19.5618	1.69785	3	1.59312	1.87034	6.90343	0.825211	29.0225	-0.0275179	0.398847	0.000399507	-0.842313	6.47503	-0.181487	2	-1.10984	-0.711213	20.1667	0.524989	60.2489	1.5605	3	1.63867
LPS	ng/mL	333	16.2065	1.58768	22.1634	1.69914	1.71429	0.222449	1.16976	8.35246	1.35536	27.6782	-0.0275674	0.663896	0.00472378	-0.84343	8.46973	-0.11023	8	0.621237	-0.110808	20	0.45987	33.4176	0.0909991	2.4	0.926473
LPS	ng/mL	333	16.581	1.63652	13.791	1.70042	3	1.59312	1.64335	4.93793	0.106103	12.1207	-0.0281406	0.0389814	0.000352709	-0.844548	4.87297	-0.238717	1	-1.39835	-0.827205	21.25	0.948268	47.1778	0.844618	2.4	0.926473
LPS	ng/mL	333	23.3393	2.51792	17.6918	1.70171	3	1.59312	1.93758	6.48331	0.671504	38.0666	-0.0271847	0.32216	0.000266058	-0.845665	5.95894	-0.199923	4	-0.532813	-0.526134	19.8333	0.39475	48.6234	0.923788	3	1.63867
LPS	ng/mL	333	22.9224	2.46355	21.2801	1.703	2.4	0.953471	1.70667	7.11766	0.90359	12.6597	-0.0281207	0.437735	0.00055363	-0.846782	7.04728	-0.161044	1	-1.39835	-0.802059	20.9167	0.818028	47.2838	0.850423	3	1.63867
LPS	ng/mL	333	21.207	2.23984	19.4674	1.70428	2.4	0.953471	1.63253	6.96966	0.849442	32.7522	-0.0273805	0.411031	0.000704103	-0.847899	7.00027	-0.162724	4	-0.532813	-0.514479	21.1667	0.915708	60.7191	1.58625	3	1.63867
LPS	ng/mL	333	24.755	2.70256	20.2936	1.70557	3	1.59312	2.00041	6.71932	0.757851	53.3332	-0.0266223	0.365614	0.000400341	-0.849017	7.71804	-0.137083	1	-1.39835	-0.794817	21.25	0.948268	69.9535	2.092	3	1.63867
LPS	ng/mL	333	6.36381	0.304023	4.35614	1.70685	4	2.65919	1.55669	2.68821	-0.716988	3.83768	-0.0284458	-0.372717	0.006932	-0.850134	2.45153	-0.325219	2	-1.10984	-0.76173	19.9167	0.42731	16.9283	-0.812086	1.71429	0.112533
LPS	ng/mL	333	26.5036	2.9306	24.7495	1.70814	2.4	0.953471	1.86407	8.29834	1.33556	22.9392	-0.027742	0.653909	0.000437777	-0.851251	8.16491	-0.121119	6	0.044212	-0.309386	21.25	0.948268	80.2582	2.65637	3	1.63867
LPS	ng/mL	333	11.3436	0.953477	19.1621	1.70942	0.6	-0.965463	0.565812	9.78732	1.88033	1134.17	0.0131969	0.946761	0.000664403	-0.852369	8.95969	-0.0927268	10	1.19826	0.0843891	21.1667	0.915708	103.986	3.95589	2.4	0.926473
LPS	ng/mL	333	19.6061	2.03105	16.5766	1.71071	4	2.65919	2.13365	5.37709	0.266776	13.3621	-0.0280949	0.119341	0.00059771	-0.853486	5.20446	-0.226875	3	-0.821326	-0.633896	21	0.850588	39.9187	0.447054	3	1.63867
LPS	ng/mL	333	7.88077	0.501861	22.8622	1.71199	1.71429	0.222449	0.812101	8.15541	1.28326	1682.24	0.033388	0.658326	0.000384435	-0.854603	7.81245	-0.13371	7	0.332725	-0.218529	21.1667	0.915708	65.3876	1.84193	2	0.451675
LPS	ng/mL	333	12.9445	1.16226	10.3681	1.71328	3	1.59312	1.48955	5.36779	0.263375	4.8257	-0.0284094	0.117483	0.000981797	-0.85572	6.37908	-0.184914	6	0.044212	-0.332141	19.3333	0.199391	43.807	0.660004	3	1.63867
LPS	ng/mL	333	11.2747	0.944485	13.9091	1.71456	1.2	-0.325818	0.777743	6.16223	0.55403	409.859	-0.0134875	0.270271	0.00055099	-0.856838	5.64778	-0.211039	7	0.332725	-0.245051	21.25	0.948268	66.9879	1.92958	2	0.451675
LPS	ng/mL	333	17.6887	1.78099	18.4191	1.71585	4	2.65919	2.05201	5.39104	0.27188	926.872	0.00555972	0.13872	0.000129487	-0.857955	6.4659	-0.181813	7	0.332725	-0.235681	21.25	0.948268	72.5805	2.23587	3	1.63867
LPS	ng/mL	333	46.054	5.48031	41.1814	1.71713	2.4	0.953471	2.71697	13.1373	3.10597	655.413	-0.00444109	1.55077	0.000394417	-0.859072	13.6943	0.0764093	4	-0.532813	-0.438492	21.25	0.948268	80.0629	2.64567	4	2.82567
LPS	ng/mL	333	21.7963	2.31668	20.4096	1.71842	4	2.65919	2.23143	6.44647	0.658024	11.0707	-0.0281793	0.314923	0.000648356	-0.86019	5.55933	-0.214198	3	-0.821326	-0.631905	20.75	0.752908	30.1642	-0.0871796	3	1.63867
LPS	ng/mL	333	19.1258	1.96841	17.1306	1.71971	3	1.59312	1.76041	5.00457	0.130485	901.355	0.00461963	0.0675522	0.000429863	-0.861307	5.2892	-0.223848	6	0.044212	-0.346981	20.4167	0.622669	62.5966	1.68908	3	1.63867
LPS	ng/mL	333	14.1002	1.31298	16.7652	1.72099	4	2.65919	1.89772	4.1773	-0.172182	3.88673	-0.0284439	-0.100313	0.000628522	-0.862424	4.16582	-0.263979	5	-0.244301	-0.456901	20.1667	0.524989	26.6613	-0.279026	3	1.63867
LPS	ng/mL	333	21.553	2.28496	19.0976	1.72228	4	2.65919	2.22214	5.9674	0.482752	7.0658	-0.0283268	0.227213	0.00113504	-0.863541	5.66497	-0.210425	4	-0.532813	-0.535593	21.25	0.948268	44.4671	0.696158	3	1.63867
LPS	ng/mL	333	20.8017	2.18698	17.8833	1.72356	4	2.65919	2.18991	6.4127	0.645669	7.62262	-0.0283063	0.308681	0.00164077	-0.864659	5.80031	-0.20559	4	-0.532813	-0.534354	19.3333	0.199391	39.5085	0.424587	3	1.63867
LPS	ng/mL	333	15.848	1.54093	14.7513	1.72485	3	1.59312	1.61963	4.81756	0.0620649	78.3034	-0.0257024	0.0181812	0.00140822	-0.865776	4.49108	-0.25236	2	-1.10984	-0.742658	21.25	0.948268	26.0076	-0.314831	2.4	0.926473
LPS	ng/mL	333	20.816	2.18884	17.0468	1.72613	4	2.65919	2.19139	5.63511	0.361179	22.2466	-0.0277676	0.166706	0.00101906	-0.866893	5.37039	-0.220948	4	-0.532813	-0.540218	21.25	0.948268	44.2617	0.68491	3	1.63867
LPS	ng/mL	333	8.99859	0.647644	11.3785	1.72742	1.09091	-0.442117	0.644315	5.1951	0.200191	1478.15	0.0258694	0.11303	9.51575e-05	-0.86801	4.9053	-0.237562	3	-0.821326	-0.6423	21.0833	0.883148	63.1431	1.71901	2	0.451675
LPS	ng/mL	333	27.1412	3.01375	21.8136	1.7287	3	1.59312	2.11186	6.88555	0.818669	3578.89	0.103263	0.460966	0.000694434	-0.869128	6.64831	-0.175297	10	1.19826	0.0512794	21.1667	0.915708	61.8799	1.64982	3	1.63867
LPS	ng/mL	333	10.6406	0.861792	10.2128	1.72999	4	2.65919	1.75032	3.27041	-0.503984	136.642	-0.0235531	-0.263769	0.00167844	-0.870245	2.87882	-0.309954	2	-1.10984	-0.763346	19.9167	0.42731	23.9918	-0.42523	1.71429	0.112533
LPS	ng/mL	333	19.4967	2.01679	17.5459	1.73127	4	2.65919	2.13575	5.58048	0.34119	61.2479	-0.0263307	0.157429	0.00124904	-0.871362	5.55186	-0.214465	3	-0.821326	-0.635718	21.1667	0.915708	34.2773	0.138083	3	1.63867
LPS	ng/mL	333	8.54076	0.587935	11.9641	1.73256	2.4	0.953471	1.09132	4.03776	-0.223237	145.721	-0.0232186	-0.123228	0.00014461	-0.87248	3.9218	-0.272696	1	-1.39835	-0.847842	21.1667	0.915708	36.0363	0.234422	2	0.451675
LPS	ng/mL	333	14.8472	1.4104	17.0828	1.73384	2.4	0.953471	1.36591	5.62199	0.356378	584.495	-0.00705379	0.174662	0.00171607	-0.873597	5.3798	-0.220612	7	0.332725	-0.253828	21.25	0.948268	43.9671	0.668772	2.4	0.926473
LPS	ng/mL	333	16.7476	1.65824	20.3984	1.73513	2	0.527041	1.30681	6.74479	0.767171	15.1104	-0.0280305	0.36957	0.00244544	-0.874714	7.02569	-0.161816	9	0.90975	-0.0422599	19.25	0.166831	55.4453	1.29741	2.4	0.926473
LPS	ng/mL	333	7.10993	0.40133	6.15233	1.73642	4	2.65919	1.59898	2.86954	-0.650649	4.08086	-0.0284368	-0.339543	0.00248313	-0.875831	2.47205	-0.324486	3	-0.821326	-0.673881	17.8333	-0.386687	12.0498	-1.07927	2	0.451675
LPS	ng/mL	333	21.062	2.22092	17.8856	1.7377	4	2.65919	2.20594	6.36165	0.626992	9.692	-0.0282301	0.299381	0.00115327	-0.876949	5.96028	-0.199875	3	-0.821326	-0.632717	19.25	0.166831	44.36	0.690294	3	1.63867
LPS	ng/mL	333	16.1949	1.58617	12.5818	1.73899	3	1.59312	1.63942	4.87362	0.0825736	30.5755	-0.0274607	0.0275564	0.0015997	-0.878066	4.45472	-0.253658	2	-1.10984	-0.747188	20.75	0.752908	30.8957	-0.0471182	2.4	0.926473
LPS	ng/mL	333	15.3343	1.47394	13.5927	1.74027	4	2.65919	1.9578	5.25724	0.222926	5.38229	-0.0283889	0.0972686	0.000624821	-0.879183	4.95631	-0.23574	3	-0.821326	-0.645416	20.25	0.557549	38.0554	0.345	3	1.63867
LPS	ng/mL	333	15.2312	1.46049	17.8754	1.74156	4	2.65919	1.95375	7.05835	0.88189	3.9571	-0.0284414	0.426724	0.00357718	-0.880301	7.17172	-0.156599	10	1.19826	0.0537877	19.8333	0.39475	45.9948	0.779829	4	2.82567
LPS	ng/mL	333	12.2147	1.06708	13.4437	1.74284	0.521739	-1.0489	0.587009	6.52081	0.685224	167.715	-0.0224083	0.331408	0.00147066	-0.881418	5.38522	-0.220418	5	-0.244301	-0.448712	21.25	0.948268	47.6364	0.869733	2	0.451675
LPS	ng/mL	333	22.3842	2.39336	20.378	1.74413	2	0.527041	1.55484	7.18749	0.929138	9.02361	-0.0282547	0.450442	0.000574974	-0.882535	6.48766	-0.181036	4	-0.532813	-0.532128	21.25	0.948268	61.5374	1.63106	3	1.63867
LPS	ng/mL	333	2.43087	-0.208901	11.4341	1.74541	0.857143	-0.69133	0.281727	5.80471	0.423228	23.8152	-0.0277098	0.197759	0.000652549	-0.883652	5.98627	-0.198947	3	-0.821326	-0.634642	20.5	0.655229	41.3491	0.52539	1.71429	0.112533
LPS	ng/mL	333	20.1155	2.09749	15.8449	1.7467	2	0.527041	1.45708	6.55274	0.696906	112.565	-0.0244401	0.336233	0.000803909	-0.88477	6.27474	-0.188642	1	-1.39835	-0.823921	20.8333	0.785468	35.073	0.181662	2.4	0.926473
LPS	ng/mL	333	9.3749	0.696722	8.36629	1.74798	2.4	0.953471	1.13273	3.95813	-0.252372	4.74703	-0.0284123	-0.140392	0.00132406	-0.885887	3.61904	-0.283512	1	-1.39835	-0.855917	19.3333	0.199391	17.7021	-0.769707	2.4	0.926473
LPS	ng/mL	333	32.3847	3.69761	24.3947	1.74927	3	1.59312	2.34666	9.64393	1.82786	9.19027	-0.0282486	0.899807	0.00451118	-0.887004	9.0999	-0.0877181	5	-0.244301	-0.406341	20.5	0.655229	56.7418	1.36842	3	1.63867
LPS	ng/mL	333	1.56562	-0.321745	9.85619	1.75055	1.33333	-0.183675	0.415045	4.8118	0.0599566	10.12	-0.0282143	0.0158711	0.000510114	-0.888121	5.06987	-0.231683	1	-1.39835	-0.839385	19.1667	0.134271	39.339	0.415301	1.71429	0.112533
LPS	ng/mL	333	8.05202	0.524195	12.9392	1.75184	1.09091	-0.442117	0.611306	6.36377	0.627768	53.8757	-0.0266023	0.300583	0.00126837	-0.889239	6.05178	-0.196606	4	-0.532813	-0.539553	21.1667	0.915708	55.3304	1.29112	2	0.451675
LPS	ng/mL	333	10.4781	0.840592	9.32043	1.75312	1.09091	-0.442117	0.7172	4.59685	-0.0186858	10.2291	-0.0282103	-0.023448	0.00119362	-0.890356	4.67132	-0.245921	1	-1.39835	-0.844876	20.8333	0.785468	36.4271	0.255822	2	0.451675
LPS	ng/mL	333	4.22161	0.0246424	5.76192	1.75441	1.2	-0.325818	0.484411	2.73947	-0.698235	377.037	-0.0146968	-0.356466	0.000413054	-0.891473	2.22905	-0.333166	1	-1.39835	-0.87433	21.25	0.948268	33.5386	0.0976283	1.33333	-0.339657
LPS	ng/mL	333	13.1575	1.19003	13.8952	1.7557	4	2.65919	1.86831	5.01548	0.134478	84.7312	-0.0254656	0.0545062	0.000887447	-0.892591	3.85413	-0.275114	2	-1.10984	-0.759181	20.0833	0.49243	23.6724	-0.442726	2	0.451675
LPS	ng/mL	333	23.3319	2.51696	24.6827	1.75698	1.5	-0.00599598	1.42265	8.52627	1.41895	22.0217	-0.0277758	0.695588	0.00127929	-0.893708	7.84433	-0.132571	2	-1.10984	-0.712039	21.25	0.948268	50.7705	1.04138	3	1.63867
LPS	ng/mL	333	16.471	1.62218	19.1677	1.75827	2.4	0.953471	1.44464	6.91474	0.829349	1117.79	0.0125934	0.420971	0.000337884	-0.894825	6.54058	-0.179145	4	-0.532813	-0.535595	21.1667	0.915708	60.0353	1.54879	2.4	0.926473
LPS	ng/mL	333	8.95693	0.642211	19.5625	1.75955	1.33333	-0.183675	0.739362	7.74327	1.13248	32.5899	-0.0273865	0.552546	0.00166146	-0.895942	7.17111	-0.156621	4	-0.532813	-0.528459	21.25	0.948268	56.607	1.36104	2	0.451675
LPS	ng/mL	333	15.3128	1.47113	13.0384	1.76084	3	1.59312	1.60836	4.48783	-0.0585725	51.2647	-0.0266985	-0.0426355	0.000641159	-0.89706	3.96489	-0.271157	3	-0.821326	-0.663181	21.25	0.948268	29.9034	-0.101467	2.4	0.926473
LPS	ng/mL	333	23.9666	2.59973	25.6246	1.76212	1.33333	-0.183675	1.39273	9.32139	1.70986	524.211	-0.00927472	0.850291	0.000654924	-0.898177	8.66051	-0.103415	9	0.90975	-0.0306139	21.25	0.948268	79.0676	2.59115	3	1.63867
LPS	ng/mL	333	20.9273	2.20335	23.9607	1.76341	1.71429	0.222449	1.3964	9.88651	1.91661	20.0459	-0.0278486	0.944382	0.00130518	-0.899294	8.73779	-0.100654	8	0.621237	-0.126237	21	0.850588	75.4723	2.39425	3	1.63867
LPS	ng/mL	333	19.1974	1.97774	22.9327	1.76469	4	2.65919	2.13388	7.2375	0.947437	5.52436	-0.0283836	0.459527	0.00106848	-0.900412	6.81122	-0.169477	6	0.044212	-0.341892	20.25	0.557549	48.4583	0.914747	4	2.82567
LPS	ng/mL	333	17.5189	1.75884	12.9261	1.76598	4	2.65919	2.06134	4.55539	-0.0338545	700.097	-0.00279488	-0.0183247	0.000708195	-0.901529	4.78371	-0.241906	2	-1.10984	-0.751091	21.1667	0.915708	34.4441	0.147217	2.4	0.926473
LPS	ng/mL	333	7.21254	0.414712	10.3866	1.76726	1.09091	-0.442117	0.579953	5.68187	0.378286	10.5301	-0.0281992	0.175043	0.000578789	-0.902646	5.50821	-0.216024	2	-1.10984	-0.742836	18.25	-0.223888	35.7106	0.216583	2.4	0.926473
LPS	ng/mL	333	38.8144	4.53614	31.9965	1.76855	2	0.527041	2.27724	11.679	2.57242	42.0224	-0.027039	1.27269	0.000490406	-0.903763	11.7657	0.00751145	6	0.044212	-0.284013	19.0833	0.101711	91.5514	3.27487	4	2.82567
LPS	ng/mL	333	12.5895	1.11597	14.638	1.76983	1.5	-0.00599598	0.959935	5.26713	0.226545	43.8063	-0.0269733	0.0997857	0.000842709	-0.904881	5.59788	-0.212821	2	-1.10984	-0.742514	21.1667	0.915708	47.8118	0.879342	2.4	0.926473
LPS	ng/mL	333	23.0784	2.4839	25.6262	1.77112	2.4	0.953471	1.73616	8.52078	1.41694	24.1792	-0.0276964	0.694623	0.000557829	-0.905998	8.32301	-0.115471	4	-0.532813	-0.518094	19.1667	0.134271	60.6509	1.58251	3	1.63867
LPS	ng/mL	333	17.0297	1.69504	20.7172	1.77241	2	0.527041	1.3315	7.74502	1.13312	21.9123	-0.0277799	0.55267	0.00167401	-0.907115	7.61746	-0.140676	4	-0.532813	-0.526868	19.4167	0.231951	54.1096	1.22426	3	1.63867
LPS	ng/mL	333	14.8531	1.41118	16.6829	1.77369	1.2	-0.325818	0.953016	9.36126	1.72444	5.23671	-0.0283942	0.848025	0.000302835	-0.908233	9.45386	-0.0750735	4	-0.532813	-0.505373	20.3333	0.590109	72.7907	2.24739	3	1.63867
LPS	ng/mL	333	26.5426	2.93569	20.9142	1.77498	3	1.59312	2.10126	6.86384	0.810727	348.109	-0.0157625	0.397482	0.000990388	-0.90935	7.08503	-0.159696	3	-0.821326	-0.630124	21.1667	0.915708	41.606	0.539464	3	1.63867
LPS	ng/mL	333	35.7372	4.13482	31.3086	1.77626	2.4	0.953471	2.28819	10.5817	2.17097	63.5148	-0.0262472	1.07236	0.000774929	-0.910467	13.9907	0.0869959	14	2.35231	0.509614	21.25	0.948268	103.968	3.95488	3	1.63867
LPS	ng/mL	333	13.5067	1.23559	21.5808	1.77755	0.8	-0.752248	0.753628	9.66512	1.83562	12.3715	-0.0281314	0.903743	0.000237413	-0.911584	9.46976	-0.0745059	1	-1.39835	-0.794814	19.8333	0.39475	75.1241	2.37518	2.4	0.926473
LPS	ng/mL	333	4.07625	0.00568507	16.6881	1.77883	2	0.527041	0.77052	5.50818	0.314739	1944.88	0.0430639	0.178901	0.000826547	-0.912702	5.53855	-0.214941	6	0.044212	-0.361143	18.6667	-0.0610883	41.8081	0.550529	2	0.451675
LPS	ng/mL	333	22.5956	2.42094	17.0798	1.78012	3	1.59312	1.93139	7.05533	0.880785	9.83171	-0.0282249	0.42628	0.00150343	-0.913819	29.8654	0.65409	3	-0.821326	-0.360352	16.5833	-0.875085	45.9321	0.776396	3	1.63867
LPS	ng/mL	333	14.6061	1.37896	17.1336	1.7814	2.4	0.953471	1.37128	5.45772	0.296275	1042.73	0.00982804	0.153052	0.000568273	-0.914936	5.32787	-0.222467	1	-1.39835	-0.845251	20.9167	0.818028	38.1424	0.349767	2.4	0.926473
LPS	ng/mL	333	14.9408	1.42262	19.1774	1.78269	1.2	-0.325818	0.959829	7.62359	1.08869	11.0322	-0.0281807	0.530255	0.00156831	-0.916053	7.6115	-0.140889	5	-0.244301	-0.433748	19.3333	0.199391	40.4319	0.475161	2.4	0.926473
LPS	ng/mL	333	19.7829	2.05411	20.8	1.78397	1.71429	0.222449	1.35351	6.71826	0.757462	63.9437	-0.0262314	0.365616	0.00143927	-0.917171	6.93652	-0.165001	3	-0.821326	-0.634499	21.25	0.948268	71.7568	2.19076	2.4	0.926473
LPS	ng/mL	333	18.4206	1.87644	15.7213	1.78526	1.5	-0.00599598	1.21857	5.47571	0.302858	16.6641	-0.0279732	0.137443	0.00170902	-0.918288	5.8281	-0.204597	7	0.332725	-0.263387	20.1667	0.524989	38.9129	0.391967	2.4	0.926473
LPS	ng/mL	333	21.5515	2.28477	16.8529	1.78654	1.71429	0.222449	1.43125	7.15992	0.919051	39.6473	-0.0271265	0.445962	0.000592573	-0.919405	6.86334	-0.167615	1	-1.39835	-0.828457	20.3333	0.590109	57.2655	1.3971	3	1.63867
LPS	ng/mL	333	18.352	1.86749	14.2385	1.78783	3	1.59312	1.74948	4.74469	0.0354042	32.2254	-0.0273999	0.00400215	0.000308678	-0.920523	4.91246	-0.237307	1	-1.39835	-0.85206	21.25	0.948268	35.0888	0.18253	2.4	0.926473
LPS	ng/mL	333	15.0432	1.43597	12.8008	1.78912	4	2.65919	1.96142	4.19697	-0.164988	86.0524	-0.0254169	-0.0952027	0.000765423	-0.92164	3.91763	-0.272845	3	-0.821326	-0.671937	21.0833	0.883148	37.817	0.331945	2.4	0.926473
LPS	ng/mL	333	41.9218	4.94141	32.3448	1.7904	3	1.59312	2.77498	11.1053	2.36254	37.3348	-0.0272117	1.16766	0.000143185	-0.922757	11.0897	-0.0166349	13	2.0638	0.374803	21.25	0.948268	115.188	4.56939	4	2.82567
LPS	ng/mL	333	22.8015	2.44779	20.1586	1.79169	0.857143	-0.69133	1.18272	6.63362	0.726497	37.7676	-0.0271957	0.349651	0.00037609	-0.923874	6.94264	-0.164782	3	-0.821326	-0.636661	21.1667	0.915708	54.4396	1.24233	3	1.63867
LPS	ng/mL	333	22.2783	2.37956	24.4614	1.79297	2.4	0.953471	1.70867	8.5337	1.42167	14.5356	-0.0280516	0.696808	0.000910962	-0.924992	8.3233	-0.115461	3	-0.821326	-0.620593	20.0833	0.49243	51.5944	1.0865	3	1.63867
LPS	ng/mL	333	12.5081	1.10535	32.3527	1.79426	1.33333	-0.183675	0.90531	14.3508	3.54994	747.74	-0.00103968	1.77445	0.000309668	-0.926109	13.1279	0.0561743	5	-0.244301	-0.371412	21.25	0.948268	88.0922	3.08542	2.4	0.926473
LPS	ng/mL	333	3.71906	-0.0408987	18.3801	1.79554	2	0.527041	0.760562	6.27784	0.596331	440.214	-0.0123692	0.291981	0.00269555	-0.927226	5.70803	-0.208886	6	0.044212	-0.363967	20.5833	0.687789	52.7242	1.14838	2	0.451675
LPS	ng/mL	333	18.9402	1.9442	19.9272	1.79683	2	0.527041	1.42269	6.11425	0.536478	519.45	-0.00945009	0.263514	0.00153115	-0.928344	6.1036	-0.194755	6	0.044212	-0.359629	21.0833	0.883148	73.4018	2.28085	2.4	0.926473
LPS	ng/mL	333	24.9565	2.72884	24.4203	1.79811	1.09091	-0.442117	1.36161	8.79128	1.51591	1521.83	0.0274786	0.771694	0.00358092	-0.929461	8.76337	-0.09974	4	-0.532813	-0.520671	19.3333	0.199391	43.4573	0.640855	3	1.63867
LPS	ng/mL	333	24.1917	2.62909	18.7818	1.7994	4	2.65919	2.36256	7.11572	0.90288	13.0515	-0.0281063	0.437387	0.000687685	-0.930578	8.06069	-0.124842	4	-0.532813	-0.529411	19.9167	0.42731	58.5234	1.466	3	1.63867
LPS	ng/mL	333	17.9273	1.81211	16.6747	1.80068	0.857143	-0.69133	0.97382	9.74271	1.864	21.8249	-0.0277831	0.91811	0.000251137	-0.931695	9.33127	-0.079453	5	-0.244301	-0.418483	21.25	0.948268	72.1326	2.21134	2.4	0.926473
LPS	ng/mL	333	31.3126	3.55779	24.817	1.80197	3	1.59312	2.31762	8.96286	1.57868	113.854	-0.0243927	0.777146	0.000269272	-0.932813	8.62226	-0.104781	2	-1.10984	-0.715811	21.1667	0.915708	69.9639	2.09257	3	1.63867
LPS	ng/mL	333	27.6516	3.08033	23.1169	1.80325	1.5	-0.00599598	1.62586	8.99733	1.59129	20.8727	-0.0278182	0.781738	0.000522133	-0.93393	8.89747	-0.0949495	4	-0.532813	-0.520564	21.25	0.948268	71.7894	2.19255	3	1.63867
LPS	ng/mL	333	-2.83952	-0.896253	8.84204	1.80454	1.09091	-0.442117	0.15539	5.8885	0.453883	5.66447	-0.0283785	0.212752	0.00206127	-0.935047	5.35363	-0.221547	3	-0.821326	-0.659307	21.0833	0.883148	31.0037	-0.041202	1.5	-0.141824
LPS	ng/mL	333	18.5005	1.88686	13.2508	1.80583	3	1.59312	1.76193	5.51351	0.316687	16.5259	-0.0279783	0.144354	0.00112205	-0.936164	5.16235	-0.22838	9	0.90975	-0.0849314	21.25	0.948268	58.0411	1.43958	2.4	0.926473
LPS	ng/mL	333	22.1545	2.3634	17.5836	1.80711	3	1.59312	1.92121	6.21369	0.572857	1111.89	0.0123758	0.292617	0.00404099	-0.937282	7.52405	-0.144013	4	-0.532813	-0.538036	20.25	0.557549	40.0597	0.454775	3	1.63867
LPS	ng/mL	333	4.68452	0.085014	13.71	1.8084	0.75	-0.805552	0.362619	5.88859	0.453917	208.219	-0.0209161	0.2165	0.000199694	-0.938399	5.85567	-0.203612	2	-1.10984	-0.750617	19.1667	0.134271	47.026	0.836305	1.71429	0.112533
LPS	ng/mL	333	20.3497	2.12802	20.7908	1.80968	4	2.65919	2.19897	8.44624	1.38967	13.9786	-0.0280722	0.680799	0.00137554	-0.939516	6.24209	-0.189808	9	0.90975	-0.0731914	21.25	0.948268	74.8694	2.36123	4	2.82567
LPS	ng/mL	333	20.0673	2.09119	19.3006	1.81097	3	1.59312	1.83176	7.60961	1.08358	9.32962	-0.0282434	0.527668	0.000473945	-0.940634	15.6369	0.145803	8	0.621237	-0.0578644	21.1667	0.915708	0	-1.73921	0	-1.92232
PolyIC	ug/mL	100	-0.537193	-0.595989	2.44042	1.13486	1.33333	-0.183675	0.118399	1.71364	-1.07355	181.135	-0.021914	-0.547732	0.00647696	1.23039	4.13293	-0.265154	8	0.621237	0.528825	19.0833	0.101711	29.7654	-0.109026	0.923077	-0.82663
PolyIC	ug/mL	100	0.0425659	-0.520379	3.7842	1.13615	0.631579	-0.931798	-0.105343	3.10708	-0.563738	161.934	-0.0226213	-0.29318	0.00253427	-0.149772	3.56865	-0.285312	8	0.621237	0.0620512	19.8333	0.39475	36.3658	0.252466	0.75	-1.03207
PolyIC	ug/mL	100	0.3707	-0.477584	5.17191	1.13743	0.75	-0.805552	-0.0485681	2.34128	-0.84392	460.169	-0.0116341	-0.427777	0.00315323	0.0668963	2.34078	-0.329175	9	0.90975	0.215824	19.3333	0.199391	20.358	-0.624249	0.631579	-1.17264
PolyIC	ug/mL	100	-0.638459	-0.609196	12.4514	1.13872	1.2	-0.325818	0.0679009	5.04979	0.147029	13.5831	-0.0280867	0.059471	0.00508794	0.744155	4.23115	-0.261645	5	-0.244301	0.0794032	19.4167	0.231951	21.3463	-0.570122	1.33333	-0.339657
PolyIC	ug/mL	100	0.337775	-0.481878	9.83	1.14	0.48	-1.09339	-0.145089	5.7749	0.41232	282.902	-0.0181648	0.197078	0.00251772	-0.155568	8.43279	-0.111549	14	2.35231	0.695065	21.0833	0.883148	90.1787	3.19969	0.705882	-1.08444
PolyIC	ug/mL	100	0.780518	-0.424137	7.53195	1.14129	0.6	-0.965463	-0.0827706	4.49873	-0.054584	103.291	-0.0247818	-0.0396829	0.00171129	-0.437862	9.71197	-0.0658532	10	1.19826	0.231516	18.9167	0.0365913	38.9618	0.394645	0.631579	-1.17264
PolyIC	ug/mL	100	-1.17254	-0.678849	2.21242	1.14257	0.6	-0.965463	-0.167246	2.85169	-0.657177	9.39981	-0.0282408	-0.342709	0.00426325	0.455468	4.14943	-0.264564	13	2.0638	0.751568	19.9167	0.42731	34.5509	0.153067	0.923077	-0.82663
PolyIC	ug/mL	100	-1.58481	-0.732616	2.73112	1.14386	0.666667	-0.894391	-0.16105	1.74704	-1.06133	108.04	-0.0246068	-0.542969	0.00238563	-0.201804	2.46143	-0.324865	7	0.332725	-0.0646482	19.3333	0.199391	19.6377	-0.663697	0.6	-1.21012
PolyIC	ug/mL	100	1.20804	-0.36838	5.65705	1.14514	0.6	-0.965463	-0.0628996	3.2277	-0.51961	207.299	-0.02095	-0.27028	0.00204481	-0.321112	5.3723	-0.22088	9	0.90975	0.122586	20.75	0.752908	49.1885	0.95474	0.631579	-1.17264
PolyIC	ug/mL	100	0.797865	-0.421874	4.01807	1.14643	0.444444	-1.1313	-0.135581	3.28375	-0.499102	39.9584	-0.027115	-0.263108	0.00153543	-0.499424	69.3484	2.06455	10	1.19826	0.921128	15.5	-1.29836	33.0159	0.0689973	0.571429	-1.24403
PolyIC	ug/mL	100	-0.458829	-0.585769	4.17952	1.14771	0.75	-0.805552	-0.0812022	1.95436	-0.98548	817.642	0.00153559	-0.491972	0.00335595	0.137862	4.46788	-0.253188	15	2.64083	0.841833	19.8333	0.39475	32.1996	0.0242946	0.48	-1.35256
PolyIC	ug/mL	100	-0.382456	-0.575809	7.15982	1.149	0.705882	-0.852585	-0.0931311	2.82371	-0.667416	1369.02	0.0218488	-0.322784	0.00176157	-0.420261	6.91237	-0.165864	9	0.90975	0.107875	21.1667	0.915708	55.8639	1.32034	0.666667	-1.13099
PolyIC	ug/mL	100	-1.45072	-0.715129	2.75403	1.15029	0.571429	-0.995922	-0.186922	2.10921	-0.928826	219.728	-0.0204922	-0.474659	0.00197408	-0.34587	5.68429	-0.209735	11	1.48678	0.31039	21.0833	0.883148	64.6149	1.79961	0.571429	-1.24403
PolyIC	ug/mL	100	-1.94623	-0.779753	2.82904	1.15157	0.571429	-0.995922	-0.208035	1.74629	-1.0616	79.6334	-0.0256534	-0.543629	0.00153144	-0.500821	4.37455	-0.256522	9	0.90975	0.0508023	20.1667	0.524989	50.605	1.03232	0.48	-1.35256
PolyIC	ug/mL	100	-0.468258	-0.586999	8.24953	1.15286	0.6	-0.965463	-0.133202	4.26966	-0.138392	654.392	-0.00447872	-0.0714355	0.000305554	-0.929949	5.44117	-0.218419	8	0.621237	-0.175711	20.4167	0.622669	64.539	1.79546	0.666667	-1.13099
PolyIC	ug/mL	100	6.37079	0.304933	5.97114	1.15414	0.923077	-0.621039	0.279345	6.04197	0.510035	35.3735	-0.0272839	0.241375	0.00299513	0.011555	6.41153	-0.183755	16	2.92934	0.919046	20.3333	0.590109	43.5688	0.646959	2	0.451675
PolyIC	ug/mL	100	1.15926	-0.374742	1.86796	1.15543	0.444444	-1.1313	-0.116871	1.56529	-1.12783	115.64	-0.0243269	-0.576077	0.000286116	-0.936754	30.6151	0.68087	6	0.044212	-0.0705573	10.8333	-3.12172	12.9186	-1.03169	0.923077	-0.82663
PolyIC	ug/mL	100	-1.66616	-0.743226	0.51054	1.15671	0.666667	-0.894391	-0.160302	1.85473	-1.02193	237.673	-0.019831	-0.520881	0.00430023	0.468414	2.85989	-0.310631	11	1.48678	0.548186	19.6667	0.32963	22.7234	-0.494697	0.631579	-1.17264
PolyIC	ug/mL	100	2.67845	-0.176613	6.24448	1.158	0.923077	-0.621039	0.120115	5.6596	0.370136	11.1485	-0.0281764	0.17098	0.0077729	1.68404	6.80208	-0.169803	9	0.90975	0.807997	19.8333	0.39475	41.4228	0.529428	1.5	-0.141824
PolyIC	ug/mL	100	-0.110292	-0.540314	10.1304	1.15928	0.705882	-0.852585	-0.0778718	6.03839	0.508723	44.5313	-0.0269466	0.240888	0.000226474	-0.957632	104.117	3.3066	4	-0.532813	0.605383	10.9167	-3.08916	29.4057	-0.128723	0.857143	-0.904893
PolyIC	ug/mL	100	1.64171	-0.311822	5.88984	1.16057	0.8	-0.752248	0.0321661	2.69482	-0.71457	97.9115	-0.02498	-0.369775	0.000283121	-0.937802	3.81756	-0.27642	5	-0.244301	-0.486174	20.5	0.655229	49.6612	0.980631	0.8	-0.972721
PolyIC	ug/mL	100	-1.32246	-0.698402	9.44291	1.16185	0.545455	-1.02361	-0.18672	7.23085	0.945004	94.4157	-0.0251088	0.459947	0.00134272	-0.566883	6.58448	-0.177577	13	2.0638	0.43978	21.25	0.948268	81.603	2.73002	1	-0.735322
PolyIC	ug/mL	100	0.0814172	-0.515312	7.36945	1.16314	0.631579	-0.931798	-0.0946567	3.7684	-0.321786	187.445	-0.0216815	-0.171734	0.00446083	0.524633	4.94783	-0.236043	6	0.044212	0.110934	20.25	0.557549	31.1708	-0.0320512	0.705882	-1.08444
PolyIC	ug/mL	100	-0.135169	-0.543558	7.68123	1.16442	0.857143	-0.69133	-0.0234878	4.89974	0.0921326	9.27962	-0.0282453	0.0319437	0.00211891	-0.295173	4.21419	-0.262251	7	0.332725	-0.0748996	19.4167	0.231951	30.0892	-0.0912898	1.2	-0.497923
PolyIC	ug/mL	100	-1.32006	-0.698089	19.8994	1.16571	0.857143	-0.69133	-0.0745696	7.33096	0.981628	93.4583	-0.025144	0.478242	0.00191708	-0.365825	7.93886	-0.129194	11	1.48678	0.330585	20.25	0.557549	68.0323	1.98678	0.857143	-0.904893
PolyIC	ug/mL	100	-1.2506	-0.68903	6.74467	1.167	0.75	-0.805552	-0.109195	3.48235	-0.426441	63.0465	-0.0262644	-0.226353	0.00256287	-0.139763	6.12069	-0.194145	13	2.0638	0.576631	20	0.45987	48.6204	0.923627	0.705882	-1.08444
PolyIC	ug/mL	100	2.04918	-0.258681	9.30823	1.16828	0.444444	-1.1313	-0.0738993	8.70927	1.4859	98.2832	-0.0249663	0.730469	0.00165774	-0.456607	8.33255	-0.11513	12	1.77529	0.401184	21.1667	0.915708	86.8645	3.01818	0.923077	-0.82663
PolyIC	ug/mL	100	-1.38579	-0.706661	7.6726	1.16957	1.33333	-0.183675	0.0930767	3.80761	-0.30744	30.5253	-0.0274626	-0.167452	0.0068063	1.34568	7.49003	-0.145228	10	1.19826	0.799571	20.0833	0.49243	47.1726	0.844331	1.71429	0.112533
PolyIC	ug/mL	100	-1.01412	-0.658189	4.19369	1.17085	0.8	-0.752248	-0.0798619	1.82024	-1.03455	813.944	0.00139932	-0.516576	0.00176353	-0.419576	2.60056	-0.319895	11	1.48678	0.249102	20.0833	0.49243	29.9257	-0.100243	0.413793	-1.43115
PolyIC	ug/mL	100	-0.944112	-0.649059	7.05995	1.17214	1.2	-0.325818	0.0657533	2.85387	-0.656379	32266	1.16012	0.251872	0.00939086	2.25042	37.2223	0.916902	7	0.332725	1.16668	19.6667	0.32963	27.0629	-0.257036	1.2	-0.497923
PolyIC	ug/mL	100	0.980105	-0.398107	9.54774	1.17342	0.521739	-1.0489	-0.0911933	3.52346	-0.411402	526.1	-0.00920512	-0.210304	0.00222617	-0.257624	9.97703	-0.0563844	15	2.64083	0.775606	20.0833	0.49243	62.4751	1.68242	0.48	-1.35256
PolyIC	ug/mL	100	-2.06757	-0.795578	5.83346	1.17471	0.923077	-0.621039	-0.0806364	2.45444	-0.802516	207.733	-0.0209341	-0.411725	0.000504898	-0.860168	6.76474	-0.171137	8	0.621237	-0.136689	19.9167	0.42731	53.2444	1.17688	0.571429	-1.24403
PolyIC	ug/mL	100	0.0976951	-0.513189	10.035	1.17599	0.631579	-0.931798	-0.0896645	6.18758	0.563307	29.2122	-0.0275109	0.267898	0.00133525	-0.569496	6.80904	-0.169555	15	2.64083	0.633925	20.25	0.557549	49.47	0.970157	0.8	-0.972721
PolyIC	ug/mL	100	-1.71754	-0.749927	23.4707	1.17728	0.666667	-0.894391	-0.15568	11.0774	2.35233	83.0512	-0.0255275	1.1634	0.000909082	-0.71868	14.8827	0.118862	11	1.48678	0.295653	20.1667	0.524989	81.6541	2.73281	1.09091	-0.627413
PolyIC	ug/mL	100	-0.297132	-0.564681	3.3958	1.17856	0.75	-0.805552	-0.0638898	2.62553	-0.739921	195.359	-0.0213899	-0.380655	0.00149843	-0.512376	28.9589	0.621705	10	1.19826	0.435864	19.5	0.26451	57.0798	1.38693	0.705882	-1.08444
PolyIC	ug/mL	100	-0.0251668	-0.529212	7.68453	1.17985	0.571429	-0.995922	-0.115095	4.87442	0.0828665	75.0288	-0.025823	0.0285218	0.00216667	-0.278455	6.09346	-0.195118	10	1.19826	0.241563	19	0.0691512	39.2799	0.412069	0.75	-1.03207
PolyIC	ug/mL	100	-1.63229	-0.738809	3.95561	1.18113	0.413793	-1.16397	-0.240549	4.2511	-0.145182	270.445	-0.0186237	-0.0819029	0.000822993	-0.748817	26.9163	0.54874	9	0.90975	0.236558	14.5	-1.68908	41.5877	0.538458	0.705882	-1.08444
PolyIC	ug/mL	100	0.484034	-0.462803	5.65402	1.18242	0.8	-0.752248	-0.0108773	2.89746	-0.640433	322.131	-0.0167195	-0.328576	0.00234039	-0.217641	5.60287	-0.212643	9	0.90975	0.159822	19.9167	0.42731	40.0105	0.452079	0.705882	-1.08444
PolyIC	ug/mL	100	0.2211	-0.497095	2.33503	1.18371	0.8	-0.752248	-0.0218792	2.03695	-0.955264	68783	2.50544	0.775089	0.000452713	-0.878436	4.63392	-0.247257	7	0.332725	-0.264323	19.8333	0.39475	52.7879	1.15187	0.75	-1.03207
PolyIC	ug/mL	100	0.382044	-0.476105	8.07405	1.18499	0.571429	-0.995922	-0.0956788	4.16852	-0.175395	38.9137	-0.0271535	-0.101274	0.000372064	-0.906667	4.65859	-0.246376	4	-0.532813	-0.561952	20.6667	0.720349	45.9457	0.77714	0.705882	-1.08444
PolyIC	ug/mL	100	-1.25899	-0.690124	7.86064	1.18628	0.705882	-0.852585	-0.118811	4.11675	-0.194337	47.0759	-0.0268528	-0.110595	0.00114636	-0.635619	6.55509	-0.178627	12	1.77529	0.320348	20.4167	0.622669	51.7602	1.09559	0.631579	-1.17264
PolyIC	ug/mL	100	-0.486075	-0.589323	18.4263	1.18756	0.705882	-0.852585	-0.084782	6.60882	0.717422	185.996	-0.0217349	0.347843	0.00106967	-0.662464	6.14676	-0.193214	10	1.19826	0.114195	20.5833	0.687789	47.2539	0.848788	0.8	-0.972721
PolyIC	ug/mL	100	-0.662724	-0.612361	9.91309	1.18885	0.666667	-0.894391	-0.105969	6.61676	0.720327	2264.3	0.0548317	0.387579	0.00123373	-0.605034	6.51302	-0.18013	16	2.92934	0.714725	20.75	0.752908	71.2782	2.16455	1.09091	-0.627413
PolyIC	ug/mL	100	3.14395	-0.115904	1.655	1.19013	3	1.59312	0.889115	1.48966	-1.1555	12.0199	-0.0281443	-0.591821	0.00227867	-0.239249	20.0231	0.302491	7	0.332725	0.131989	13.25	-2.17748	40.6767	0.488569	1	-0.735322
PolyIC	ug/mL	100	-0.225417	-0.555328	3.95645	1.19142	1	-0.539033	0.032352	1.99016	-0.972382	82.9095	-0.0255327	-0.498957	0.000493106	-0.864295	4.37221	-0.256606	5	-0.244301	-0.455067	19.8333	0.39475	41.7836	0.549188	0.857143	-0.904893
PolyIC	ug/mL	100	0.061523	-0.517906	2.60631	1.1927	0.8	-0.752248	-0.0258172	1.89506	-1.00717	78.7224	-0.0256869	-0.51643	0.00217194	-0.27661	3.92347	-0.272636	7	0.332725	-0.0721738	20.3333	0.590109	41.7645	0.548145	0.8	-0.972721
PolyIC	ug/mL	100	4.57904	0.0712576	5.59963	1.19399	2	0.527041	0.597429	3.21139	-0.525575	9.5169	-0.0282365	-0.276906	0.000269349	-0.942623	2.87281	-0.310169	7	0.332725	-0.306689	20.25	0.557549	30.1816	-0.0862288	1.71429	0.112533
PolyIC	ug/mL	100	-1.14875	-0.675747	7.75004	1.19527	2	0.527041	0.348856	4.34663	-0.110231	6.6432	-0.0283424	-0.0692869	0.0012338	-0.605011	7.99765	-0.127094	7	0.332725	-0.133127	20	0.45987	54.2023	1.22933	2	0.451675
PolyIC	ug/mL	100	-0.926003	-0.646697	13.6097	1.19656	0.705882	-0.852585	-0.100908	7.52924	1.05417	10.2716	-0.0282087	0.512982	0.00251674	-0.155911	7.82619	-0.133219	12	1.77529	0.495386	19.3333	0.199391	76.5362	2.45252	1.2	-0.497923
PolyIC	ug/mL	100	0.895546	-0.409135	1.73587	1.19784	0.461538	-1.11307	-0.108121	1.73028	-1.06746	430.401	-0.0127308	-0.540097	0.00311016	0.0518213	2.78518	-0.3133	8	0.621237	0.11992	19.9167	0.42731	24.0804	-0.420379	0.5	-1.32882
PolyIC	ug/mL	100	0.438772	-0.468706	15.7961	1.19913	0.705882	-0.852585	-0.0407205	6.05453	0.514629	30.9548	-0.0274467	0.243591	0.00163788	-0.46356	5.57751	-0.213549	12	1.77529	0.36606	20.9167	0.818028	64.1769	1.77562	0.75	-1.03207
PolyIC	ug/mL	100	-0.366199	-0.573689	6.52498	1.20041	0.75	-0.805552	-0.0596085	4.03157	-0.225502	18.8012	-0.0278945	-0.126698	0.00123034	-0.60622	4.00295	-0.269797	6	0.044212	-0.277269	20.5	0.655229	40.9676	0.504497	1	-0.735322
PolyIC	ug/mL	100	3.05273	-0.127801	4.97505	1.2017	2.4	0.953471	0.67579	1.78584	-1.04713	116.241	-0.0243047	-0.53572	0.00112867	-0.641814	4.08199	-0.266974	10	1.19826	0.0964917	20.1667	0.524989	39.15	0.404951	0.521739	-1.30302
PolyIC	ug/mL	100	0.0144261	-0.524048	4.83212	1.20299	0.705882	-0.852585	-0.0578825	2.57874	-0.75704	51.9212	-0.0266743	-0.391857	0.00367529	0.249649	2.3884	-0.327474	9	0.90975	0.277308	20.0833	0.49243	22.0216	-0.533138	0.631579	-1.17264
PolyIC	ug/mL	100	-0.381836	-0.575728	1.36405	1.20427	0.631579	-0.931798	-0.101085	1.38919	-1.19226	105.896	-0.0246858	-0.608471	0.00174083	-0.427523	32.2153	0.738035	7	0.332725	0.214412	15.25	-1.39604	34.1022	0.128492	0.545455	-1.27487
PolyIC	ug/mL	100	3.38572	-0.0843723	4.2753	1.20556	0.75	-0.805552	0.105211	3.82802	-0.299972	1864.28	0.0400946	-0.129939	0.00149901	-0.512173	7.95696	-0.128548	5	-0.244301	-0.295007	19.8333	0.39475	48.8978	0.938816	1.33333	-0.339657
PolyIC	ug/mL	100	-2.26077	-0.820774	8.94542	1.20684	0.631579	-0.931798	-0.18191	9.19806	1.66473	5.28763	-0.0283923	0.818171	0.000780555	-0.763672	9.09485	-0.0878985	10	1.19826	0.115564	20.6667	0.720349	50.3447	1.01806	2	0.451675
PolyIC	ug/mL	100	0.45537	-0.466542	6.0061	1.20813	0.4	-1.17868	-0.145698	5.94894	0.475997	103328	3.77811	2.12705	0.00146756	-0.523182	6.92735	-0.165328	5	-0.244301	-0.310937	20.75	0.752908	46.4544	0.805001	0.705882	-1.08444
PolyIC	ug/mL	100	-0.793346	-0.629396	1.05428	1.20941	2.4	0.953471	0.511163	2.10267	-0.931218	37.5385	-0.0272042	-0.479211	0.00391689	0.334221	4.57985	-0.249188	2	-1.10984	-0.341602	18.5833	-0.0936482	31.9491	0.0105759	1.71429	0.112533
PolyIC	ug/mL	100	1.75113	-0.297552	2.24128	1.2107	0.75	-0.805552	0.0358645	2.72549	-0.703349	31.3867	-0.0274308	-0.36539	0.00250721	-0.159246	6.05173	-0.196608	13	2.0638	0.569315	21.1667	0.915708	76.4174	2.44601	0.857143	-0.904893
PolyIC	ug/mL	100	2.38543	-0.214828	7.73314	1.21198	0.75	-0.805552	0.0638677	3.50884	-0.416752	254.799	-0.0192001	-0.217976	0.00249806	-0.16245	4.8053	-0.241135	9	0.90975	0.168722	19.75	0.36219	47.5844	0.866887	1	-0.735322
PolyIC	ug/mL	100	1.06252	-0.387359	16.4987	1.21327	0.75	-0.805552	0.00678593	10.9796	2.31653	245.022	-0.0195603	1.14848	0.000694706	-0.793724	11.9241	0.0131691	9	0.90975	0.043065	20.9167	0.818028	100.655	3.77345	1	-0.735322
PolyIC	ug/mL	100	0.863669	-0.413292	10.3867	1.21455	0.75	-0.805552	-0.00143006	4.78344	0.0495812	141.592	-0.0233708	0.0131052	0.000758951	-0.771235	6.64122	-0.17555	8	0.621237	-0.108516	20.8333	0.785468	57.3147	1.39979	0.8	-0.972721
PolyIC	ug/mL	100	0.173516	-0.5033	2.75112	1.21584	1.71429	0.222449	0.311663	1.395	-1.19013	238.437	-0.0198029	-0.604966	0.00404926	0.38056	3.8761	-0.274328	7	0.332725	0.146319	19.5833	0.29707	27.1924	-0.249943	0.75	-1.03207
PolyIC	ug/mL	100	-1.16715	-0.678147	4.37369	1.21712	0.48	-1.09339	-0.184805	6.63371	0.72653	8.52764	-0.028273	0.349129	0.00180298	-0.405766	10.9171	-0.0228038	11	1.48678	0.352735	17.8333	-0.386687	66.824	1.9206	1.5	-0.141824
PolyIC	ug/mL	100	-0.0651293	-0.534424	2.16894	1.21841	0.8	-0.752248	-0.022754	1.42933	-1.17757	400.318	-0.0138391	-0.595704	0.000691602	-0.794811	6.09212	-0.195165	5	-0.244301	-0.411426	20.5	0.655229	34.5664	0.153918	0.545455	-1.27487
PolyIC	ug/mL	100	-0.777474	-0.627326	3.34236	1.2197	0.5	-1.07207	-0.1599	5.90867	0.461263	184.193	-0.0218013	0.219731	0.00134647	-0.565571	6.36088	-0.185564	11	1.48678	0.245213	21.0833	0.883148	65.5741	1.85214	0.705882	-1.08444
PolyIC	ug/mL	100	0.408086	-0.472708	1.46052	1.22098	0.705882	-0.852585	-0.0347707	0.902855	-1.37019	135.263	-0.0236039	-0.696896	0.00394746	0.344923	4.01021	-0.269538	6	0.044212	0.0398658	19.8333	0.39475	23.8261	-0.434308	0.375	-1.47719
PolyIC	ug/mL	100	-2.46961	-0.848011	9.50659	1.22227	0.6	-0.965463	-0.197069	4.85639	0.0762716	93.0124	-0.0251605	0.0255555	0.00525908	0.804064	5.42919	-0.218847	9	0.90975	0.498322	19.5	0.26451	29.9649	-0.0980954	0.631579	-1.17264
PolyIC	ug/mL	100	-1.25464	-0.689556	5.61695	1.22355	0.387097	-1.19243	-0.21948	6.25848	0.589248	60.5809	-0.0263553	0.281446	0.000261558	-0.94535	57.1432	1.62854	7	0.332725	0.338637	11	-3.0566	34.9143	0.172969	0.857143	-0.904893
PolyIC	ug/mL	100	2.38184	-0.215296	7.14374	1.22484	0.631579	-0.931798	0.0259144	6.27914	0.596805	5.47142	-0.0283856	0.28421	0.00106352	-0.664617	8.03091	-0.125906	14	2.35231	0.520597	20.1667	0.524989	69.4962	2.06695	2	0.451675
PolyIC	ug/mL	100	0.0526127	-0.519068	6.82425	1.22612	0.705882	-0.852585	-0.0485102	5.27983	0.231193	150.555	-0.0230405	0.104076	0.00180735	-0.404236	29.308	0.634178	13	2.0638	0.764581	17.4167	-0.549486	64.2752	1.78101	0.923077	-0.82663
PolyIC	ug/mL	100	0.328364	-0.483105	2.90683	1.22741	1.5	-0.00599598	0.246102	1.84336	-1.02609	209.239	-0.0208786	-0.523485	0.00126469	-0.594197	6.56435	-0.178296	7	0.332725	-0.146589	20.3333	0.590109	42.5948	0.593618	0.75	-1.03207
PolyIC	ug/mL	100	0.0977786	-0.513178	3.3514	1.22869	0.75	-0.805552	-0.0300122	1.79009	-1.04558	443.9	-0.0122335	-0.528906	0.00179182	-0.409674	4.63414	-0.247249	7	0.332725	-0.108066	20.3333	0.590109	49.3525	0.963723	0.666667	-1.13099
PolyIC	ug/mL	100	1.96452	-0.269721	7.92259	1.22998	0.666667	-0.894391	0.0219552	4.72589	0.0285247	43.5157	-0.026984	0.000770378	0.0014141	-0.541896	6.83273	-0.168708	11	1.48678	0.258724	20.75	0.752908	54.4874	1.24495	0.666667	-1.13099
PolyIC	ug/mL	100	-0.477986	-0.588268	3.8979	1.23126	0.631579	-0.931798	-0.0962671	2.79235	-0.678889	240.958	-0.01971	-0.349299	0.00334512	0.134071	6.54675	-0.178925	10	1.19826	0.38447	20.0833	0.49243	45.5324	0.754501	0.666667	-1.13099
PolyIC	ug/mL	100	0.279571	-0.489469	2.9477	1.23255	0.8	-0.752248	-0.00305592	1.42409	-1.17949	822.871	0.00172821	-0.588879	0.00290223	-0.0209651	4.4612	-0.253427	10	1.19826	0.307957	20.5	0.655229	41.1847	0.51639	0.461538	-1.37447
PolyIC	ug/mL	100	-7.026	-1.44224	8.99417	1.23383	0.521739	-1.0489	-0.419101	6.40626	0.643313	85.6217	-0.0254328	0.30894	0.00356511	0.211079	7.08863	-0.159567	12	1.77529	0.608933	20.1667	0.524989	62.3606	1.67615	0.857143	-0.904893
PolyIC	ug/mL	100	-1.25033	-0.688995	3.21266	1.23512	0.48	-1.09339	-0.182422	2.03098	-0.957446	219.373	-0.0205052	-0.488976	0.00680475	1.34514	76.0092	2.30249	16	2.92934	2.19232	18.0833	-0.289007	36.3279	0.250389	0.444444	-1.39476
PolyIC	ug/mL	100	0.743376	-0.428981	9.83006	1.23641	1.09091	-0.442117	0.121769	4.38395	-0.0965791	6.34579	-0.0283534	-0.0624662	0.000797799	-0.757636	4.75061	-0.243088	5	-0.244301	-0.415008	20.1667	0.524989	42.4348	0.584852	1.33333	-0.339657
PolyIC	ug/mL	100	1.54166	-0.324871	1.80814	1.23769	0.545455	-1.02361	-0.0369309	1.48433	-1.15745	637.681	-0.00509436	-0.58127	0.000580062	-0.833856	3.40184	-0.291271	4	-0.532813	-0.552647	21.1667	0.915708	35.2649	0.192174	0.631579	-1.17264
PolyIC	ug/mL	100	-1.34559	-0.701419	2.85557	1.23898	0.857143	-0.69133	-0.0512574	1.86097	-1.01965	375.346	-0.014759	-0.517203	0.00140812	-0.543989	2.49031	-0.323833	3	-0.821326	-0.56305	19.9167	0.42731	14.2071	-0.96112	0.75	-1.03207
PolyIC	ug/mL	100	4.39635	0.0474315	3.02474	1.24026	2.4	0.953471	0.747055	1.70537	-1.07658	217.462	-0.0205756	-0.548576	0.000914625	-0.71674	6.64752	-0.175325	9	0.90975	0.00589503	20.5	0.655229	52.312	1.12581	1.2	-0.497923
PolyIC	ug/mL	100	1.07282	-0.386015	6.62471	1.24155	0.631579	-0.931798	-0.0254219	2.95098	-0.62085	306.767	-0.0172855	-0.319068	0.00136198	-0.560141	4.51795	-0.2514	5	-0.244301	-0.351947	20.9167	0.818028	51.4232	1.07713	0.631579	-1.17264
PolyIC	ug/mL	100	0.699798	-0.434664	11.1387	1.24283	0.857143	-0.69133	0.0389462	4.59603	-0.0189845	13.6902	-0.0280828	-0.0235337	0.00168165	-0.448239	4.21228	-0.262319	4	-0.532813	-0.414457	20.25	0.557549	33.9476	0.120028	0.923077	-0.82663
PolyIC	ug/mL	100	0.715162	-0.43266	1.49446	1.24412	2	0.527041	0.446166	0.965402	-1.3473	17.1115	-0.0279567	-0.68763	0.00285786	-0.036498	3.19142	-0.298787	10	1.19826	0.287659	20.25	0.557549	28.5009	-0.178275	0.705882	-1.08444
PolyIC	ug/mL	100	-1.10444	-0.669969	-0.101102	1.2454	3	1.59312	0.72285	0.773356	-1.41757	217.614	-0.02057	-0.719068	0.00326052	0.104455	4.89228	-0.238027	7	0.332725	0.0663842	20.5833	0.687789	34.1761	0.132544	0.705882	-1.08444
PolyIC	ug/mL	100	-4.71247	-1.14052	8.40219	1.24669	0.857143	-0.69133	-0.195053	4.7252	0.0282722	38.2711	-0.0271772	0.000547477	0.00511895	0.755011	3.83815	-0.275684	10	1.19826	0.559196	19.75	0.36219	27.1867	-0.250252	0.923077	-0.82663
PolyIC	ug/mL	100	-15.0165	-2.48435	8.6131	1.24797	0.8	-0.752248	-0.662874	5.22523	0.211215	152.829	-0.0229568	0.0941292	0.0019513	-0.353846	12.0655	0.0182233	11	1.48678	0.383718	20	0.45987	0	-1.73921	0	-1.92232
PolyIC	ug/mL	100	-1.26072	-0.69035	4.05541	1.24926	0.461538	-1.11307	-0.184721	3.28414	-0.49896	167.568	-0.0224138	-0.260687	0.00503041	0.724016	5.55793	-0.214248	11	1.48678	0.665514	19.6667	0.32963	34.388	0.144147	0.545455	-1.27487
PolyIC	ug/mL	100	-0.936266	-0.648035	5.95608	1.25054	0.315789	-1.26845	-0.221981	6.8759	0.815139	408.781	-0.0135272	0.400806	0.00243292	-0.18525	8.65871	-0.103479	11	1.48678	0.399349	19.25	0.166831	50.8171	1.04393	0.631579	-1.17264
PolyIC	ug/mL	100	-1.21906	-0.684916	5.85895	1.25183	0.545455	-1.02361	-0.152233	5.22953	0.212789	112.625	-0.0244379	0.0941754	0.00434061	0.482549	8.92889	-0.0938273	12	1.77529	0.721337	20.5	0.655229	64.6765	1.80299	0.705882	-1.08444
PolyIC	ug/mL	100	-2.03365	-0.791153	5.49293	1.25312	1.09091	-0.442117	0.00661488	3.20867	-0.526571	93.9291	-0.0251267	-0.275849	0.00548437	0.88293	6.35461	-0.185789	7	0.332725	0.343289	20.25	0.557549	34.8109	0.167306	1.09091	-0.627413
PolyIC	ug/mL	100	-0.832976	-0.634564	10.3829	1.2544	0.631579	-0.931798	-0.103987	7.36112	0.992665	6.19393	-0.0283589	0.482153	0.00103059	-0.676147	7.71972	-0.137023	10	1.19826	0.128364	20	0.45987	61.6127	1.63519	1.71429	0.112533
PolyIC	ug/mL	100	-5.55919	-1.25095	8.74146	1.25569	0.3	-1.28529	-0.426849	10.2074	2.03401	11.9148	-0.0281482	1.00293	0.00107827	-0.659455	10.1538	-0.0500709	10	1.19826	0.162912	20.1667	0.524989	76.8113	2.46758	1.33333	-0.339657
PolyIC	ug/mL	100	1.56229	-0.322179	10.7278	1.25697	0.413793	-1.16397	-0.0763938	9.03944	1.6067	200.07	-0.0212164	0.792742	0.000433556	-0.885141	8.79525	-0.0986013	2	-1.10984	-0.69786	20.5833	0.687789	63.7107	1.75009	1.09091	-0.627413
PolyIC	ug/mL	100	-3.07324	-0.926734	7.48341	1.25826	0.666667	-0.894391	-0.187623	4.31277	-0.122619	161.811	-0.0226259	-0.0726226	0.00101885	-0.680254	6.62022	-0.1763	11	1.48678	0.210074	20.3333	0.590109	71.791	2.19263	0.666667	-1.13099
PolyIC	ug/mL	100	-4.69551	-1.13831	13.5386	1.25954	0.75	-0.805552	-0.228105	6.13514	0.544122	89.701	-0.0252825	0.25942	0.00228101	-0.238429	5.80744	-0.205335	13	2.0638	0.540012	19.5833	0.29707	47.6419	0.870034	1.33333	-0.339657
PolyIC	ug/mL	100	0.464273	-0.46538	1.18299	1.26083	1.09091	-0.442117	0.117777	1.81826	-1.03528	79.9115	-0.0256431	-0.530459	0.0016296	-0.466457	24.1723	0.450715	5	-0.244301	-0.0866809	16.25	-1.00532	25.0201	-0.368915	0.705882	-1.08444
PolyIC	ug/mL	100	-2.16653	-0.808483	0.344286	1.26211	2.4	0.953471	0.469034	1.3447	-1.20853	24.7085	-0.0276769	-0.618105	0.00444363	0.518611	5.75724	-0.207128	8	0.621237	0.310907	19.5833	0.29707	35.238	0.190697	1	-0.735322
PolyIC	ug/mL	100	1.94574	-0.272172	1.55148	1.2634	4	2.65919	1.21681	0.796105	-1.40924	21.9711	-0.0277777	-0.718511	0.00190324	-0.370667	3.74096	-0.279156	3	-0.821326	-0.490383	20.6667	0.720349	38.9939	0.396405	1	-0.735322
PolyIC	ug/mL	100	2.76013	-0.165961	3.84637	1.26468	0.705882	-0.852585	0.082046	2.82146	-0.668239	60.4366	-0.0263606	-0.3473	0.0020178	-0.330568	3.49623	-0.287899	8	0.621237	0.000923608	20.3333	0.590109	35.813	0.222194	0.923077	-0.82663
PolyIC	ug/mL	100	-1.49225	-0.720546	5.25598	1.26597	0.705882	-0.852585	-0.102387	3.41066	-0.452671	36.4463	-0.0272444	-0.239958	0.000449026	-0.879726	6.16556	-0.192542	10	1.19826	0.0419982	21.1667	0.915708	62.8243	1.70154	0.8	-0.972721
PolyIC	ug/mL	100	0.979509	-0.398185	3.8011	1.26725	1.71429	0.222449	0.363839	1.96101	-0.983045	23.2089	-0.0277321	-0.505388	0.000276292	-0.940193	88.3382	2.74292	5	-0.244301	0.519476	12.6667	-2.4054	23.3366	-0.461116	0.857143	-0.904893
PolyIC	ug/mL	100	-0.583567	-0.602037	5.75353	1.26854	0.521739	-1.0489	-0.127464	3.26509	-0.505928	137.497	-0.0235216	-0.264725	0.000197604	-0.967738	250.525	8.53672	9	0.90975	2.82624	12	-2.66588	42.0239	0.562351	0.6	-1.21012
PolyIC	ug/mL	100	-0.612306	-0.605785	4.3497	1.26983	0.6	-0.965463	-0.100474	3.43053	-0.445402	94.8803	-0.0250917	-0.235247	0.00175079	-0.424035	6.00273	-0.198359	10	1.19826	0.191956	21.0833	0.883148	77.1583	2.48659	0.666667	-1.13099
PolyIC	ug/mL	100	0.61908	-0.445191	4.54969	1.27111	0.705882	-0.852585	-0.00888839	4.2968	-0.128463	89.5507	-0.025288	-0.0768757	0.00173719	-0.428796	6.74957	-0.171679	15	2.64083	0.680117	20.8333	0.785468	60.1565	1.55544	0.8	-0.972721
PolyIC	ug/mL	100	-1.97486	-0.783486	5.96817	1.2724	0.5	-1.07207	-0.194387	4.44302	-0.0749669	290.828	-0.0178728	-0.0464198	0.0039349	0.340527	6.8172	-0.169264	13	2.0638	0.745021	20.3333	0.590109	52.8557	1.15558	0.6	-1.21012
PolyIC	ug/mL	100	-1.18907	-0.681005	5.94688	1.27368	0.363636	-1.21744	-0.208256	8.93226	1.56749	54.3968	-0.0265831	0.770452	0.0040551	0.382605	80.2294	2.45325	15	2.64083	1.82556	20.1667	0.524989	80.341	2.6609	1	-0.735322
PolyIC	ug/mL	100	-1.81496	-0.762632	13.4893	1.27497	0.428571	-1.14822	-0.211961	7.06829	0.885528	230.635	-0.0200903	0.432719	0.00131613	-0.576192	9.19447	-0.0843399	14	2.35231	0.563927	20.4167	0.622669	73.7376	2.29924	0.545455	-1.27487
PolyIC	ug/mL	100	1.08674	-0.384199	7.9808	1.27625	0.4	-1.17868	-0.0955418	8.59863	1.44542	175.651	-0.022116	0.711654	0.00486299	0.665409	7.71331	-0.137251	10	1.19826	0.575473	21.25	0.948268	61.2585	1.61579	0.857143	-0.904893
PolyIC	ug/mL	100	2.01493	-0.263148	8.97092	1.27754	1	-0.539033	0.158452	4.23851	-0.149791	24.0782	-0.0277001	-0.0887453	0.000540182	-0.847816	8.05743	-0.124959	11	1.48678	0.171333	20.25	0.557549	82.0916	2.75678	1.71429	0.112533
PolyIC	ug/mL	100	4.99662	0.125717	10.1525	1.27882	0.5	-1.07207	0.110823	9.12956	1.63967	15.7575	-0.0280066	0.805832	0.00221033	-0.263172	9.07453	-0.0886246	9	0.90975	0.185985	20.3333	0.590109	76.3028	2.43974	1.71429	0.112533
PolyIC	ug/mL	100	0.314957	-0.484854	5.01345	1.28011	0.6	-0.965463	-0.0567364	2.97368	-0.612545	246.269	-0.0195143	-0.31603	0.00222673	-0.257429	4.1517	-0.264483	9	0.90975	0.129279	20.3333	0.590109	37.2284	0.299711	0.705882	-1.08444
PolyIC	ug/mL	100	0.724226	-0.431478	5.22318	1.28139	0.545455	-1.02361	-0.0578991	2.97471	-0.612168	629.516	-0.00539518	-0.308782	0.00159003	-0.48031	8.19233	-0.120139	15	2.64083	0.680126	20.8333	0.785468	71.9871	2.20337	1	-0.735322
PolyIC	ug/mL	100	4.81026	0.101413	4.55022	1.28268	1.33333	-0.183675	0.400139	4.09082	-0.203825	3.05987	-0.0284744	-0.11615	0.00424857	0.450328	4.27283	-0.260156	10	1.19826	0.462812	20.0833	0.49243	30.8062	-0.0520226	2.4	0.926473
PolyIC	ug/mL	100	-0.852259	-0.637079	3.80565	1.28396	0.666667	-0.894391	-0.0825023	2.65193	-0.730262	22.341	-0.0277641	-0.379013	0.00239159	-0.199718	2.83528	-0.31151	5	-0.244301	-0.251843	21.0833	0.883148	31.0628	-0.0379672	0.75	-1.03207
PolyIC	ug/mL	100	0.151069	-0.506228	6.56367	1.28525	0.705882	-0.852585	-0.024521	3.22828	-0.519397	738.325	-0.00138655	-0.260392	0.00375697	0.278241	7.33563	-0.150743	14	2.35231	0.826604	20.1667	0.524989	52.488	1.13545	0.857143	-0.904893
PolyIC	ug/mL	100	-4.64238	-1.13138	2.11089	1.28653	0.666667	-0.894391	-0.246412	1.21648	-1.25544	102.434	-0.0248134	-0.640129	0.00099672	-0.688002	2.85417	-0.310835	2	-1.10984	-0.702892	20.1667	0.524989	0	-1.73921	0	-1.92232
PolyIC	ug/mL	100	0.362196	-0.478693	0.0888504	1.28782	2.4	0.953471	0.587533	0.47343	-1.5273	87.2843	-0.0253715	-0.776335	0.00142771	-0.537132	9.15833	-0.0856308	8	0.621237	-0.000508434	20.5	0.655229	61.1356	1.60906	0.545455	-1.27487
PolyIC	ug/mL	100	-1.29103	-0.694303	13.2013	1.28911	0.75	-0.805552	-0.0702497	8.24713	1.31682	49.545	-0.0267619	0.645031	0.000608069	-0.824052	16.5271	0.177604	7	0.332725	-0.104575	18.5	-0.126208	94.2329	3.42173	1.09091	-0.627413
PolyIC	ug/mL	100	2.6384	-0.181836	14.5926	1.29039	0.666667	-0.894391	0.0713878	6.61492	0.719656	23.1988	-0.0277325	0.345962	0.00175659	-0.422004	8.60832	-0.105279	16	2.92934	0.800685	20.25	0.557549	64.4146	1.78864	1.09091	-0.627413
PolyIC	ug/mL	100	0.667005	-0.438941	4.04976	1.29168	0.6	-0.965463	-0.0375758	2.80696	-0.673545	53.4769	-0.026617	-0.350081	0.00223203	-0.255573	3.63757	-0.282849	6	0.044212	-0.164737	21	0.850588	39.5231	0.425386	0.631579	-1.17264
PolyIC	ug/mL	100	0.232166	-0.495651	6.41076	1.29296	0.631579	-0.931798	-0.0448291	3.60291	-0.382332	694.682	-0.00299438	-0.192663	0.00181861	-0.400295	6.49819	-0.180659	11	1.48678	0.301941	20.4167	0.622669	49.8488	0.990906	0.631579	-1.17264
PolyIC	ug/mL	100	-0.939562	-0.648465	1.10151	1.29425	0.8	-0.752248	-0.0354888	2.10295	-0.931115	5.06234	-0.0284006	-0.479758	0.000518058	-0.855561	48.27	1.31156	4	-0.532813	-0.0256055	12.8333	-2.34028	22.3398	-0.515706	1.33333	-0.339657
PolyIC	ug/mL	100	-1.92512	-0.777	2.48626	1.29553	0.75	-0.805552	-0.095673	1.91935	-0.998289	10.6169	-0.028196	-0.513243	0.00604149	1.07795	5.02417	-0.233316	8	0.621237	0.488624	19.6667	0.32963	25.9392	-0.318577	0.857143	-0.904893
PolyIC	ug/mL	100	0.0153193	-0.523932	5.8167	1.29682	0.75	-0.805552	-0.0108887	4.39552	-0.0923467	116.935	-0.0242791	-0.0583129	0.00128058	-0.588634	6.25687	-0.18928	6	0.044212	-0.244567	20.4167	0.622669	52.6158	1.14245	1.09091	-0.627413
PolyIC	ug/mL	100	-0.80919	-0.631462	12.6878	1.2981	0.631579	-0.931798	-0.0883856	8.45163	1.39164	21.5664	-0.0277926	0.681926	0.00227793	-0.239508	9.38638	-0.0774842	11	1.48678	0.389928	18.3333	-0.191328	40.0651	0.455072	1.33333	-0.339657
PolyIC	ug/mL	100	-1.01441	-0.658227	2.41683	1.29939	0.324324	-1.25935	-0.206064	2.15778	-0.911056	230.121	-0.0201093	-0.465583	0.00513249	0.759751	7.46499	-0.146122	10	1.19826	0.603964	19.75	0.36219	60.0246	1.54821	0.352941	-1.50338
PolyIC	ug/mL	100	1.2123	-0.367825	2.18347	1.30067	0.521739	-1.0489	-0.0386819	1.58446	-1.12081	3854.28	0.113408	-0.503701	0.00146069	-0.525587	10.2026	-0.0483249	4	-0.532813	-0.368908	10.25	-3.34964	12.6326	-1.04735	0.444444	-1.39476
PolyIC	ug/mL	100	0.693998	-0.43542	1.50522	1.30196	0.631579	-0.931798	-0.0217529	1.05788	-1.31347	1381.6	0.0223123	-0.645578	0.000687892	-0.79611	5.70186	-0.209107	13	2.0638	0.352861	19.75	0.36219	58.4302	1.46089	0.352941	-1.50338
PolyIC	ug/mL	100	1.56403	-0.321953	1.14835	1.30324	1.5	-0.00599598	0.325098	0.951401	-1.35243	523.644	-0.00929559	-0.680861	0.000142084	-0.987173	8.98572	-0.0917971	15	2.64083	0.520619	21	0.850588	77.5138	2.50606	0.521739	-1.30302
PolyIC	ug/mL	100	-0.0400459	-0.531153	1.60264	1.30453	0.6	-0.965463	-0.0640285	2.16213	-0.909464	39.4774	-0.0271328	-0.468298	0.00143841	-0.533385	4.07757	-0.267132	11	1.48678	0.228753	21.25	0.948268	56.1189	1.3343	0.631579	-1.17264
PolyIC	ug/mL	100	0.0572142	-0.518468	2.60269	1.30582	0.6	-0.965463	-0.0593719	2.60429	-0.747692	1551.64	0.0285768	-0.359558	0.000378453	-0.904431	6.86399	-0.167592	9	0.90975	-0.0540908	20.5833	0.687789	60.1985	1.55774	0.631579	-1.17264
PolyIC	ug/mL	100	4.48115	0.058491	2.81422	1.3071	3	1.59312	0.986236	1.37452	-1.19762	152.62	-0.0229645	-0.610293	0.00133061	-0.571123	6.27027	-0.188801	8	0.621237	-0.0462289	20.4167	0.622669	52.9091	1.15851	0.8	-0.972721
PolyIC	ug/mL	100	0.364261	-0.478424	2.45904	1.30839	0.521739	-1.0489	-0.0729776	1.44017	-1.1736	112.074	-0.0244582	-0.59903	0.00203767	-0.323612	2.71567	-0.315783	5	-0.244301	-0.294565	18.5833	-0.0936482	18.5844	-0.721386	0.387097	-1.46284
PolyIC	ug/mL	100	2.93787	-0.14278	4.24827	1.30967	4	2.65919	1.27536	1.48145	-1.1585	45.1094	-0.0269253	-0.592712	0.00298156	0.00680412	4.23059	-0.261665	8	0.621237	0.122125	20.6667	0.720349	41.1268	0.513215	0.6	-1.21012
PolyIC	ug/mL	100	2.48084	-0.202384	1.22399	1.31096	0.923077	-0.621039	0.162511	1.89926	-1.00564	82.3931	-0.0255517	-0.515596	0.000547253	-0.845341	2.3952	-0.327231	5	-0.244301	-0.472291	20.9167	0.818028	30.9927	-0.0418055	0.705882	-1.08444
PolyIC	ug/mL	100	3.78015	-0.0329321	6.19349	1.31224	0.6	-0.965463	0.104616	3.84884	-0.292357	89.8037	-0.0252787	-0.158818	0.000968618	-0.69784	2.7808	-0.313456	8	0.621237	-0.130019	20.6667	0.720349	26.7448	-0.274453	0.705882	-1.08444
PolyIC	ug/mL	100	0.514789	-0.458792	4.03966	1.31353	0.545455	-1.02361	-0.0562924	3.50717	-0.417362	35.8676	-0.0272657	-0.222314	0.00154502	-0.496068	3.19217	-0.29876	4	-0.532813	-0.442547	21.1667	0.915708	30.0036	-0.0959754	1.09091	-0.627413
PolyIC	ug/mL	100	0.697622	-0.434948	5.17077	1.31481	0.352941	-1.22885	-0.116327	5.21605	0.207859	32.2801	-0.0273979	0.0902304	0.00289513	-0.02345	4.86604	-0.238965	9	0.90975	0.215778	20.9167	0.818028	38.3659	0.362009	0.75	-1.03207
PolyIC	ug/mL	100	0.327164	-0.483262	1.60866	1.3161	1.71429	0.222449	0.351762	1.17252	-1.27153	67.6918	-0.0260933	-0.64881	0.000877398	-0.729772	7.24883	-0.153844	7	0.332725	-0.18363	21.25	0.948268	79.3108	2.60448	0.631579	-1.17264
PolyIC	ug/mL	100	-0.940429	-0.648578	2.04859	1.31738	0.75	-0.805552	-0.0455821	1.69506	-1.08035	42.0677	-0.0270373	-0.553692	0.0121459	3.21484	5.61793	-0.212105	10	1.19826	1.40033	20.3333	0.590109	34.6971	0.161077	0.857143	-0.904893
PolyIC	ug/mL	100	-0.267048	-0.560758	5.64415	1.31867	0.705882	-0.852585	-0.0315577	3.63378	-0.371037	104.944	-0.0247209	-0.197879	0.000766978	-0.768425	3.98408	-0.270471	3	-0.821326	-0.620074	20.5	0.655229	34.2862	0.138573	0.8	-0.972721
PolyIC	ug/mL	100	-0.0687644	-0.534898	2.39179	1.31995	0.387097	-1.19243	-0.135792	3.10901	-0.563032	87.9252	-0.0253479	-0.29419	0.00225885	-0.246186	3.52079	-0.287021	8	0.621237	0.0293433	21.1667	0.915708	39.9845	0.450654	0.705882	-1.08444
PolyIC	ug/mL	100	2.67337	-0.177275	1.56107	1.32124	3	1.59312	0.91236	2.26243	-0.872768	4.01273	-0.0284393	-0.450604	0.00348046	0.181446	5.15439	-0.228664	9	0.90975	0.287511	19.9167	0.42731	44.3899	0.691932	1.71429	0.112533
PolyIC	ug/mL	100	0.0155256	-0.523905	5.80815	1.32253	0.666667	-0.894391	-0.0319237	3.18292	-0.535994	19.1654	-0.0278811	-0.281938	0.00143059	-0.536124	4.11776	-0.265696	4	-0.532813	-0.444878	20.0833	0.49243	34.0696	0.126707	0.75	-1.03207
PolyIC	ug/mL	100	-2.03613	-0.791476	4.52607	1.32381	0.521739	-1.0489	-0.172187	4.67471	0.00979947	22.3995	-0.0277619	-0.00898123	0.00449298	0.535886	4.87585	-0.238615	7	0.332725	0.209999	19.3333	0.199391	26.396	-0.29356	0.923077	-0.82663
PolyIC	ug/mL	100	-1.37256	-0.704936	11.348	1.3251	1.09091	-0.442117	0.0593475	4.84611	0.0725086	6.39454	-0.0283516	0.0220785	0.00500143	0.713872	4.81743	-0.240701	11	1.48678	0.653315	19.25	0.166831	29.9176	-0.10069	4	2.82567
PolyIC	ug/mL	100	0.477555	-0.463648	15.2592	1.32638	0.48	-1.09339	-0.0768863	6.57887	0.706465	114.744	-0.0243599	0.341052	0.000121591	-0.994347	126.048	4.09004	9	0.90975	1.33515	10.5833	-3.2194	29.1223	-0.144247	0.631579	-1.17264
PolyIC	ug/mL	100	-1.24199	-0.687907	1.11765	1.32767	0.666667	-0.894391	-0.0848772	1.49029	-1.15527	83.3845	-0.0255152	-0.590391	0.00188953	-0.37547	6.64082	-0.175564	13	2.0638	0.504256	21	0.850588	71.237	2.16229	0.5	-1.32882
PolyIC	ug/mL	100	1.65358	-0.310275	2.6872	1.32895	1.2	-0.325818	0.230953	1.90114	-1.00495	110.091	-0.0245313	-0.514741	0.00227721	-0.239758	3.75375	-0.278699	11	1.48678	0.322773	20.5	0.655229	38.9943	0.396426	0.857143	-0.904893
PolyIC	ug/mL	100	-2.35764	-0.833407	2.08384	1.33024	0.857143	-0.69133	-0.064833	1.05296	-1.31527	52.2194	-0.0266633	-0.670967	0.00171057	-0.438116	2.23451	-0.332971	6	0.044212	-0.242292	20	0.45987	24.4566	-0.399773	0.387097	-1.46284
PolyIC	ug/mL	100	-1.16325	-0.677638	3.32822	1.33152	1	-0.539033	0.038284	1.41026	-1.18455	300.295	-0.017524	-0.601035	0.00256829	-0.137865	65.5503	1.92887	11	1.48678	1.09259	17.4167	-0.549486	33.2344	0.0809678	0.461538	-1.37447
PolyIC	ug/mL	100	4.72459	0.0902394	6.86275	1.33281	0.705882	-0.852585	0.190154	3.96973	-0.248127	66.8262	-0.0261252	-0.137126	0.00150857	-0.508828	7.82605	-0.133224	15	2.64083	0.666258	21.0833	0.883148	88.0693	3.08416	0.857143	-0.904893
PolyIC	ug/mL	100	-1.15421	-0.676459	2.10614	1.33409	1.2	-0.325818	0.110605	1.20604	-1.25926	336.88	-0.0161762	-0.63772	0.00189509	-0.373521	6.67414	-0.174374	14	2.35231	0.601473	20.5	0.655229	77.8432	2.5241	0.387097	-1.46284
PolyIC	ug/mL	100	1.28671	-0.35812	15.4133	1.33538	0.857143	-0.69133	0.0953097	5.35887	0.26011	42.4062	-0.0270249	0.116543	0.000485402	-0.866992	4.25289	-0.260868	9	0.90975	-0.0727035	19.3333	0.199391	27.3929	-0.238961	0.923077	-0.82663
PolyIC	ug/mL	100	-0.188294	-0.550487	3.80961	1.33666	0.4	-1.17868	-0.130833	4.7512	0.0377871	133.067	-0.0236848	0.00705112	0.000985434	-0.691953	4.86289	-0.239077	5	-0.244301	-0.391777	19.6667	0.32963	38.227	0.354399	0.666667	-1.13099
PolyIC	ug/mL	100	0.933092	-0.404238	13.4138	1.33795	0.4	-1.17868	-0.0816555	10.4883	2.13679	31.8483	-0.0274138	1.05469	0.00116317	-0.629736	9.60508	-0.0696716	8	0.621237	-0.0260569	21.25	0.948268	89.0596	3.1384	0.857143	-0.904893
PolyIC	ug/mL	100	-1.09979	-0.669361	1.67552	1.33924	0.923077	-0.621039	0.0162783	1.86571	-1.01791	80.8818	-0.0256074	-0.52176	0.00847174	1.92868	2.51652	-0.322897	7	0.332725	0.646168	19.75	0.36219	23.0613	-0.476191	0.857143	-0.904893
PolyIC	ug/mL	100	-0.711267	-0.618691	3.09396	1.34052	0.4	-1.17868	-0.152283	4.23776	-0.150064	227.199	-0.0202169	-0.0851405	0.000655464	-0.807461	23.9492	0.442744	7	0.332725	-0.0106641	13.5833	-2.04724	32.7694	0.0554976	0.413793	-1.43115
PolyIC	ug/mL	100	-1.61496	-0.736548	3.14699	1.34181	0.666667	-0.894391	-0.096378	2.37625	-0.831125	42.5214	-0.0270206	-0.429073	0.00371017	-0.532827	2.7149	-0.31581	6	0.044212	-0.268142	19.6667	0.32963	20.3276	-0.625912	0.631579	-1.17264
PolyIC	ug/mL	100	-5.84039	-1.28762	7.14866	1.34309	0.5	-1.07207	-0.338866	4.12843	-0.190065	153.754	-0.0229227	-0.106494	0.000375995	-0.533944	49.6715	1.36162	8	0.621237	0.482973	11	-3.0566	34.909	0.172682	0.6	-1.21012
PolyIC	ug/mL	100	-1.5656	-0.730111	2.34769	1.34438	0.5	-1.07207	-0.152602	1.92715	-0.995433	796.892	0.000771121	-0.497331	0.00250907	-0.535061	6.24362	-0.189753	13	2.0638	0.446329	20.9167	0.818028	48.9242	0.940263	0.521739	-1.30302
PolyIC	ug/mL	100	-0.769723	-0.626315	2.87249	1.34566	0.363636	-1.21744	-0.166033	3.28422	-0.498929	39.6851	-0.0271251	-0.263027	0.00084036	-0.536179	2.86889	-0.310309	12	1.77529	0.3096	20.9167	0.818028	39.9641	0.449536	0.666667	-1.13099
PolyIC	ug/mL	100	1.83659	-0.286406	3.40452	1.34695	0.6	-0.965463	0.0316928	1.6151	-1.1096	3263.2	0.0916321	-0.508986	0.000137359	-0.537296	120.764	3.90127	5	-0.244301	1.03989	10.6667	-3.18684	18.3132	-0.736237	0.571429	-1.24403
PolyIC	ug/mL	100	-1.47341	-0.718088	7.95354	1.34823	0.521739	-1.0489	-0.139583	6.67873	0.743001	14.704	-0.0280454	0.357478	0.00267406	-0.538413	6.19405	-0.191524	15	2.64083	0.636963	20	0.45987	55.1803	1.2829	0.923077	-0.82663
PolyIC	ug/mL	100	1.16165	-0.374431	4.70991	1.34952	0.521739	-1.0489	-0.0246026	3.48866	-0.424135	140.961	-0.023394	-0.223764	0.00167263	-0.539531	6.51958	-0.179895	14	2.35231	0.544296	21.0833	0.883148	72.0513	2.20689	0.6	-1.21012
PolyIC	ug/mL	100	-0.113446	-0.540725	10.2275	1.3508	0.444444	-1.1313	-0.107073	11.4326	2.48229	17.8646	-0.027929	1.22718	0.00116878	-0.540648	11.7743	0.00782035	5	-0.244301	-0.259043	19.4167	0.231951	83.6471	2.84197	1.09091	-0.627413
PolyIC	ug/mL	100	-1.14261	-0.674946	20.4612	1.35209	0.571429	-0.995922	-0.10626	15.686	4.03844	16.4192	-0.0279822	2.00523	0.00163088	-0.541765	15.6486	0.146222	13	2.0638	0.556086	19.4167	0.231951	88.2077	3.09174	1.5	-0.141824
PolyIC	ug/mL	100	0.302124	-0.486528	7.22896	1.35337	0.6	-0.965463	-0.0328722	4.91337	0.0971182	327.713	-0.0165139	0.0403021	0.00140932	-0.542882	5.19047	-0.227375	9	0.90975	0.0464975	20.9167	0.818028	46.6266	0.814431	0.75	-1.03207
PolyIC	ug/mL	100	-1.1579	-0.676941	7.92809	1.35466	0.631579	-0.931798	-0.0846929	6.54549	0.694253	45.7957	-0.0269	0.333676	0.000754555	-0.544	5.91087	-0.20164	6	0.044212	-0.233809	19.9167	0.42731	48.228	0.902135	0.857143	-0.904893
PolyIC	ug/mL	100	1.31547	-0.35437	10.5129	1.35594	0.521739	-1.0489	-0.0157733	8.35772	1.35728	15.6584	-0.0280103	0.664636	0.00788256	-0.545117	8.0844	-0.123995	10	1.19826	0.176384	20.0833	0.49243	51.5025	1.08147	1.2	-0.497923
PolyIC	ug/mL	100	-0.410353	-0.579447	3.65651	1.35723	0.413793	-1.16397	-0.12873	5.4486	0.292941	25.3556	-0.027653	0.132644	0.00287934	-0.546234	8.50819	-0.108856	11	1.48678	0.277228	20	0.45987	62.9186	1.70671	1	-0.735322
PolyIC	ug/mL	100	0.268857	-0.490866	1.72231	1.35852	0.857143	-0.69133	0.0587733	3.01658	-0.59685	353.151	-0.0155767	-0.306213	0.000238327	-0.547352	109.901	3.51321	6	0.044212	1.00336	12.5833	-2.43796	35.7868	0.220754	0.857143	-0.904893
PolyIC	ug/mL	100	1.59314	-0.318156	6.06511	1.3598	0.387097	-1.19243	-0.0502629	6.11453	0.536579	47.1933	-0.0268485	0.254865	0.0013288	-0.548469	7.40007	-0.148441	10	1.19826	0.167117	20.8333	0.785468	50.5507	1.02934	0.571429	-1.24403
PolyIC	ug/mL	100	1.85266	-0.284311	2.92113	1.36109	1.71429	0.222449	0.433075	1.89222	-1.00822	26.5644	-0.0276085	-0.517912	0.00724933	-0.549586	4.96845	-0.235306	9	0.90975	0.0416192	20	0.45987	30.3731	-0.0757412	1	-0.735322
PolyIC	ug/mL	100	-3.18201	-0.940919	12.9878	1.36237	1.09091	-0.442117	-0.00688829	5.74325	0.40074	11.8715	-0.0281498	0.186295	0.00451287	-0.550703	8.88803	-0.0952869	11	1.48678	0.280262	19.9167	0.42731	54.2536	1.23215	1.71429	0.112533
PolyIC	ug/mL	100	-1.81922	-0.763188	9.80248	1.36366	0.8	-0.752248	-0.050593	5.2147	0.207364	121.766	-0.0241012	0.0916312	0.00264083	-0.551821	14.793	0.115656	8	0.621237	0.0616908	20.5	0.655229	107.871	4.16866	0.857143	-0.904893
PolyIC	ug/mL	100	-0.756342	-0.62457	12.431	1.36494	0.6	-0.965463	-0.0750302	7.85918	1.17489	23.1974	-0.0277325	0.573577	0.000674234	-0.552938	9.59271	-0.0701134	9	0.90975	0.0955662	20.25	0.557549	88.345	3.09926	1.09091	-0.627413
PolyIC	ug/mL	100	-0.359797	-0.572854	4.50098	1.36623	0.571429	-0.995922	-0.0675161	3.37299	-0.466454	143.935	-0.0232844	-0.244869	0.00141002	-0.554055	6.73253	-0.172288	14	2.35231	0.54199	21	0.850588	74.7047	2.35221	0.631579	-1.17264
PolyIC	ug/mL	100	0.228023	-0.496192	2.75684	1.36751	0.631579	-0.931798	-0.0201586	2.64512	-0.732753	169.251	-0.0223518	-0.377552	0.00203975	-0.555172	4.20145	-0.262706	9	0.90975	0.0306238	21.25	0.948268	51.5262	1.08277	0.666667	-1.13099
PolyIC	ug/mL	100	0.939914	-0.403349	3.61573	1.3688	0.428571	-1.14822	-0.0609229	1.8057	-1.03987	55.6035	-0.0265387	-0.533204	0.00339019	-0.55629	3.81759	-0.276419	10	1.19826	0.121851	20	0.45987	29.8188	-0.1061	0.521739	-1.30302
PolyIC	ug/mL	100	1.33226	-0.352179	4.05361	1.37008	0.545455	-1.02361	-0.00190269	2.67291	-0.722586	11.1997	-0.0281745	-0.37538	0.000709718	-0.557407	6.12137	-0.194121	9	0.90975	0.0527408	21.25	0.948268	71.8913	2.19813	1	-0.735322
PolyIC	ug/mL	100	0.106196	-0.51208	4.5104	1.37137	0.545455	-1.02361	-0.0547744	3.33284	-0.481144	83.194	-0.0255222	-0.253333	0.00330038	-0.558524	3.00624	-0.305403	5	-0.244301	-0.369409	20.4167	0.622669	27.9165	-0.210283	0.571429	-1.24403
PolyIC	ug/mL	100	0.00137527	-0.52575	2.52601	1.37265	0.333333	-1.24975	-0.134282	1.52906	-1.14108	49.8087	-0.0267521	-0.583918	0.00370682	-0.559642	2.50016	-0.323481	5	-0.244301	-0.375808	18.8333	0.00403145	21.9957	-0.534555	0.521739	-1.30302
PolyIC	ug/mL	100	0.819605	-0.419039	6.14402	1.37394	0.387097	-1.19243	-0.0791776	5.55381	0.331434	161.522	-0.0226365	0.154399	0.00200117	-0.560759	4.74781	-0.243188	6	0.044212	-0.253245	20.8333	0.785468	41.2417	0.519512	0.545455	-1.27487
PolyIC	ug/mL	100	-1.21336	-0.684174	17.5555	1.37523	0.631579	-0.931798	-0.0802486	10.3874	2.09988	164.278	-0.022535	1.03867	0.0010285	-0.561876	11.2929	-0.00937671	13	2.0638	0.497516	20	0.45987	74.1312	2.3208	0.857143	-0.904893
PolyIC	ug/mL	100	-2.58005	-0.862413	5.58718	1.37651	0.705882	-0.852585	-0.112829	4.98872	0.124686	479.226	-0.010932	0.0568768	0.000937773	-0.562993	7.89734	-0.130677	13	2.0638	0.45671	21.1667	0.915708	108.381	4.19657	1.2	-0.497923
PolyIC	ug/mL	100	7.74584	0.484263	10.8066	1.3778	0.75	-0.805552	0.352169	2.70052	-0.712485	714.507	-0.00226403	-0.357374	0.00338843	-0.564111	6.51931	-0.179905	14	2.35231	0.536099	21.25	0.948268	62.7206	1.69586	2.4	0.926473
PolyIC	ug/mL	100	7.1175	0.402317	10.1147	1.37908	0.48	-1.09339	0.229335	5.4002	0.275234	16.4062	-0.0279827	0.123625	6.93123e-05	-0.565228	2.48533	-0.324011	10	1.19826	0.103008	21.25	0.948268	71.0154	2.15015	2.4	0.926473
PolyIC	ug/mL	100	-0.0361894	-0.53065	1.90624	1.38037	2	0.527041	0.45892	2.35281	-0.839701	4.58202	-0.0284183	-0.43406	0.00854032	-0.566345	5.28942	-0.22384	8	0.621237	-0.0563161	19.8333	0.39475	26.4704	-0.289483	1.5	-0.141824
PolyIC	ug/mL	100	0.461079	-0.465797	9.88112	1.38165	0.857143	-0.69133	0.0748419	4.59502	-0.0193534	39.3429	-0.0271377	-0.0232456	0.00126938	-0.567463	4.95375	-0.235832	5	-0.244301	-0.349198	20.9167	0.818028	38.0146	0.342767	1.09091	-0.627413
PolyIC	ug/mL	100	-0.215609	-0.554049	8.55981	1.38294	0.461538	-1.11307	-0.0947282	5.40846	0.278254	323.21	-0.0166798	0.130787	0.000827212	-0.56858	5.74215	-0.207667	10	1.19826	0.140672	20.0833	0.49243	46.994	0.834549	0.571429	-1.24403
PolyIC	ug/mL	100	-3.36851	-0.965242	11.7668	1.38422	0.666667	-0.894391	-0.15847	7.79731	1.15225	206.992	-0.0209614	0.565644	0.00180938	-0.569697	16.4175	0.173689	9	0.90975	0.171247	13.75	-1.98212	71.1886	2.15964	0.857143	-0.904893
PolyIC	ug/mL	100	-0.978889	-0.653594	3.66566	1.38551	0.428571	-1.14822	-0.138768	2.54281	-0.770185	1984.02	0.044506	-0.362839	0.003787	-0.570814	4.92672	-0.236797	11	1.48678	0.226388	20.75	0.752908	48.7457	0.930486	0.5	-1.32882
PolyIC	ug/mL	100	-2.38498	-0.836973	15.0329	1.38679	1.33333	-0.183675	0.122048	5.37322	0.265361	704.383	-0.00263698	0.131362	0.00321153	-0.571932	5.78164	-0.206257	8	0.621237	-0.052317	20.0833	0.49243	32.6383	0.0483177	1.5	-0.141824
PolyIC	ug/mL	100	-1.15299	-0.6763	5.38145	1.38808	0.444444	-1.1313	-0.139839	3.76148	-0.324317	20.7731	-0.0278218	-0.176069	0.0024914	-0.573049	7.72062	-0.136991	12	1.77529	0.355083	20.1667	0.524989	59.2039	1.50326	0.857143	-0.904893
PolyIC	ug/mL	100	1.75246	-0.297379	12.4118	1.38936	0.521739	-1.0489	0.0143637	6.45903	0.662621	83.1471	-0.0255239	0.318549	0.000998525	-0.574166	5.79822	-0.205665	12	1.77529	0.331819	20.5	0.655229	61.1292	1.60871	0.666667	-1.13099
PolyIC	ug/mL	100	-4.32743	-1.0903	6.99111	1.39065	0.4	-1.17868	-0.292777	4.9674	0.116885	236.129	-0.0198879	0.0484988	0.00396899	-0.575283	7.68655	-0.138207	10	1.19826	0.161591	19.8333	0.39475	53.8214	1.20847	0.6	-1.21012
PolyIC	ug/mL	100	0.403593	-0.473294	7.85801	1.39194	0.413793	-1.16397	-0.0817775	10.3627	2.09083	31.9594	-0.0274097	1.03171	0.00151541	-0.576401	9.34365	-0.0790108	8	0.621237	-0.0113914	19.5	0.26451	48.1214	0.896299	1	-0.735322
PolyIC	ug/mL	100	-1.2226	-0.685378	5.33199	1.39322	0.6	-0.965463	-0.0858736	4.75384	0.038752	111.549	-0.0244776	0.00713722	0.00744014	-0.577518	5.07465	-0.231513	12	1.77529	0.322086	20	0.45987	40.3663	0.471568	0.857143	-0.904893
PolyIC	ug/mL	100	-3.2118	-0.944805	0.706984	1.39451	0.923077	-0.621039	-0.0571126	0.313508	-1.58581	317.731	-0.0168816	-0.801345	0.00444536	-0.578635	4.51721	-0.251426	7	0.332725	-0.165779	19.5833	0.29707	36.1337	0.239754	0.375	-1.47719
PolyIC	ug/mL	100	1.55669	-0.32291	2.44804	1.39579	0.571429	-0.995922	0.0256532	2.33672	-0.845588	323.843	-0.0166564	-0.431122	0.00106062	-0.579753	2.93217	-0.308048	5	-0.244301	-0.377367	20.9167	0.818028	37.3132	0.304355	0.666667	-1.13099
PolyIC	ug/mL	100	-1.76793	-0.756499	1.22584	1.39708	0.8	-0.752248	-0.0372236	0.745015	-1.42794	25088.2	0.895687	-0.266125	0.00104807	-0.58087	11.2619	-0.010484	10	1.19826	0.202303	19	0.0691512	43.8115	0.660255	0.333333	-1.52665
PolyIC	ug/mL	100	-1.47858	-0.718762	8.51939	1.39836	0.444444	-1.1313	-0.150566	4.50892	-0.0508569	94.8088	-0.0250943	-0.0379756	0.00116726	-0.581987	7.47673	-0.145703	11	1.48678	0.253028	20.0833	0.49243	63.0192	1.71222	0.461538	-1.37447
PolyIC	ug/mL	100	4.51649	0.0630995	2.41914	1.39965	3	1.59312	1.01862	1.81691	-1.03577	111.322	-0.0244859	-0.530126	0.000123351	-0.583104	150.36	4.95854	8	0.621237	1.66556	11.3333	-2.92636	28.0386	-0.203598	0.631579	-1.17264
PolyIC	ug/mL	100	0.941415	-0.403153	9.19644	1.40093	1.33333	-0.183675	0.271368	6.11557	0.536961	740.966	-0.00128923	0.267836	0.00712905	-0.584222	42.7977	1.11607	10	1.19826	0.576704	19.25	0.166831	43.7138	0.654904	2	0.451675
PolyIC	ug/mL	100	-0.264825	-0.560468	1.56772	1.40222	0.5	-1.07207	-0.0767733	3.19336	-0.532173	278.516	-0.0183263	-0.27525	0.00183972	-0.585339	6.36712	-0.185342	12	1.77529	0.334869	20.8333	0.785468	56.8226	1.37284	0.923077	-0.82663
PolyIC	ug/mL	100	3.013	-0.132981	6.01514	1.4035	0.571429	-0.995922	0.0915333	5.0292	0.139497	259.862	-0.0190136	0.0602417	0.00281868	-0.586456	6.66729	-0.174618	15	2.64083	0.626584	20.5833	0.687789	62.1858	1.66658	1	-0.735322
PolyIC	ug/mL	100	-3.8798	-1.03192	7.38586	1.40479	0.521739	-1.0489	-0.225343	5.86111	0.443861	22.4697	-0.0277593	0.208051	0.00128932	-0.587574	8.30684	-0.116049	11	1.48678	0.261051	21.1667	0.915708	50.0709	1.00307	1	-0.735322
PolyIC	ug/mL	100	2.8612	-0.15278	2.47124	1.40607	2.4	0.953471	0.735589	1.71076	-1.0746	36.2741	-0.0272508	-0.550928	0.000582778	-0.588691	3.52116	-0.287008	3	-0.821326	-0.565675	21.25	0.948268	53.98	1.21716	1	-0.735322
PolyIC	ug/mL	100	0.661678	-0.439635	10.9675	1.40736	0.8	-0.752248	0.0718254	6.40764	0.64382	7.32945	-0.0283171	0.307752	0.00851671	-0.589808	6.13712	-0.193558	11	1.48678	0.23447	20.1667	0.524989	43.1043	0.621524	1.33333	-0.339657
